# Supplementary material for: Noise and accustomation: A pilot study of trained assessors’ olfactory performance
Source: PLoS One. 2017 Apr 5;12(4):e0174697. doi: 10.1371/journal.pone.0174697 (PMC5381871; doi:10.1371/journal.pone.0174697)
Supplement: S1 Data — (XLSX) [file pone.0174697.s001.xlsx]

## Sheet: fat evaluation
subject	panel	fat sample id	condition (0=silent; 1=noise)	gender	fat evaluation deviation (0=standard; 1 = tainted)	androstenone concentraion of fat sample (µg/g)	skatole concentraion of fat sample (µg/g)	indole concentraion of fat sample (µg/g)
a	university	1079	0	0	0	1,056035948	0,077115596	0,040799945
a	university	1072	0	0	1	3,509765377	0,159455825	0,062780161
a	university	1091	0	0	0	0,321859011	0,154629975	0,037204615
a	university	1119	0	0	0	2,66498	0,21941	0,0858
a	university	1069	0	0	1	5,218986407	0,148296494	0,046666433
a	university	1096	0	0	1	1,618824176	0,207281274	0,064296917
a	university	1058	0	0	0	1,280604505	0,144114184	0,073691575
a	university	1089	0	0	0	2,15978921	0,108728066	0,0528638
a	university	1062	0	0	1	1,168208443	0,205761924	0,05477944
a	university	1055	0	0	1	1,117816179	0,810029618	0,363332411
a	university	1076	0	0	0	0,32815882	0,15433719	0,059403944
a	university	1084	0	0	1	0,716287716	0,096852659	0,045369505
a	university	1057	0	0	1	0,766797404	0,079164086	0,036821174
a	university	1067	0	0	1	1,307786765	0,134280654	0,03689324
a	university	1059	0	0	0	1,163051457	0,064025667	0,032712417
a	university	1053	0	0	0	0,307915567	0,068816519	0,033106857
a	university	1051	0	0	0	0,378446495	0,059672154	0,036991474
a	university	1061	0	0	1	0,34276829	0,095998874	0,044450537
a	university	1086	0	0	0	1,34680509	0,258450683	0,168833921
a	university	1047	0	0	0	2,972330749	0,029432348	0,055561134
a	university	1065	0	0	0	0,527926141	0,090304154	0,027152231
a	university	1083	0	0	1	1,19750448	0,362797328	0,167968145
a	university	1090	0	0	1	0,232444861	0,113129212	0,055294602
a	university	1063	0	0	0	0,406646461	0,075168713	0,043482458
a	university	1087	0	0	0	0,676050537	0,210620222	0,18559671
a	university	1088	0	0	0	2,146029129	0,073281403	0,012725836
a	university	1064	0	0	0	1,572018568	0,069504237	0,020817541
a	university	1085	0	0	1	0,535281716	0,116540754	0,055038551
a	university	1048	0	0	1	4,7740703	0,12910753	0,294698927
a	university	1060	0	0	1	0,765791654	0,092495712	0,031163135
a	university	1056	0	0	1	1,394730892	0,700583292	0,702802944
a	university	1092	0	0	0	1,047525362	0,170483949	0,05703395
a	university	1050	0	0	0	0,90419161	0,183829935	0,028300666
a	university	1052	0	0	0	0,583919001	0,092417105	0,043163008
a	university	1082	0	0	0	0,544571322	0,095610203	0,036710939
a	university	1066	0	0	0	1,751390903	0,067226503	0,026256086
a	university	1078	0	0	0	0,491506672	0,083864813	0,06577915
a	university	1080	0	0	0	0,677086	0,013723637	0,01339125
a	university	1073	0	0	1	4,68073073	0,386059787	0,085245035
a	university	1104	0	0	1	3,08875	1,00871	0,27687
c	university	1069	0	0	0	5,218986407	0,148296494	0,046666433
c	university	1067	0	0	0	1,307786765	0,134280654	0,03689324
c	university	1073	0	0	1	4,68073073	0,386059787	0,085245035
c	university	1080	0	0	0	0,677086	0,013723637	0,01339125
c	university	1086	0	0	1	1,34680509	0,258450683	0,168833921
c	university	1104	0	0	1	3,08875	1,00871	0,27687
c	university	1088	0	0	0	2,146029129	0,073281403	0,012725836
c	university	1059	0	0	1	1,163051457	0,064025667	0,032712417
c	university	1058	0	0	0	1,280604505	0,144114184	0,073691575
c	university	1082	0	0	0	0,544571322	0,095610203	0,036710939
c	university	1076	0	0	0	0,32815882	0,15433719	0,059403944
c	university	1072	0	0	0	3,509765377	0,159455825	0,062780161
c	university	1065	0	0	0	0,527926141	0,090304154	0,027152231
c	university	1051	0	0	0	0,378446495	0,059672154	0,036991474
c	university	1085	0	0	0	0,535281716	0,116540754	0,055038551
c	university	1092	0	0	1	1,047525362	0,170483949	0,05703395
c	university	1055	0	0	1	1,117816179	0,810029618	0,363332411
c	university	1096	0	0	0	1,618824176	0,207281274	0,064296917
c	university	1090	0	0	0	0,232444861	0,113129212	0,055294602
c	university	1087	0	0	0	0,676050537	0,210620222	0,18559671
c	university	1047	0	0	0	2,972330749	0,029432348	0,055561134
c	university	1091	0	0	0	0,321859011	0,154629975	0,037204615
c	university	1060	0	0	0	0,765791654	0,092495712	0,031163135
c	university	1062	0	0	1	1,168208443	0,205761924	0,05477944
c	university	1083	0	0	0	1,19750448	0,362797328	0,167968145
c	university	1052	0	0	1	0,583919001	0,092417105	0,043163008
c	university	1061	0	0	0	0,34276829	0,095998874	0,044450537
c	university	1119	0	0	0	2,66498	0,21941	0,0858
c	university	1053	0	0	1	0,307915567	0,068816519	0,033106857
c	university	1057	0	0	0	0,766797404	0,079164086	0,036821174
c	university	1078	0	0	0	0,491506672	0,083864813	0,06577915
c	university	1064	0	0	1	1,572018568	0,069504237	0,020817541
c	university	1084	0	0	0	0,716287716	0,096852659	0,045369505
c	university	1056	0	0	1	1,394730892	0,700583292	0,702802944
c	university	1066	0	0	1	1,751390903	0,067226503	0,026256086
c	university	1089	0	0	1	2,15978921	0,108728066	0,0528638
c	university	1063	0	0	0	0,406646461	0,075168713	0,043482458
c	university	1050	0	0	0	0,90419161	0,183829935	0,028300666
c	university	1048	0	0	1	4,7740703	0,12910753	0,294698927
c	university	1079	0	0	0	1,056035948	0,077115596	0,040799945
e	university	1085	0	0	1	0,535281716	0,116540754	0,055038551
e	university	1052	0	0	1	0,583919001	0,092417105	0,043163008
e	university	1088	0	0	1	2,146029129	0,073281403	0,012725836
e	university	1087	0	0	1	0,676050537	0,210620222	0,18559671
e	university	1079	0	0	1	1,056035948	0,077115596	0,040799945
e	university	1067	0	0	1	1,307786765	0,134280654	0,03689324
e	university	1091	0	0	1	0,321859011	0,154629975	0,037204615
e	university	1090	0	0	0	0,232444861	0,113129212	0,055294602
e	university	1059	0	0	0	1,163051457	0,064025667	0,032712417
e	university	1053	0	0	1	0,307915567	0,068816519	0,033106857
e	university	1063	0	0	1	0,406646461	0,075168713	0,043482458
e	university	1062	0	0	0	1,168208443	0,205761924	0,05477944
e	university	1050	0	0	1	0,90419161	0,183829935	0,028300666
e	university	1061	0	0	1	0,34276829	0,095998874	0,044450537
e	university	1048	0	0	1	4,7740703	0,12910753	0,294698927
e	university	1092	0	0	1	1,047525362	0,170483949	0,05703395
e	university	1064	0	0	0	1,572018568	0,069504237	0,020817541
e	university	1096	0	0	0	1,618824176	0,207281274	0,064296917
e	university	1084	0	0	1	0,716287716	0,096852659	0,045369505
e	university	1072	0	0	1	3,509765377	0,159455825	0,062780161
e	university	1057	0	0	0	0,766797404	0,079164086	0,036821174
e	university	1047	0	0	1	2,972330749	0,029432348	0,055561134
e	university	1066	0	0	1	1,751390903	0,067226503	0,026256086
e	university	1078	0	0	0	0,491506672	0,083864813	0,06577915
e	university	1073	0	0	1	4,68073073	0,386059787	0,085245035
e	university	1076	0	0	0	0,32815882	0,15433719	0,059403944
e	university	1058	0	0	1	1,280604505	0,144114184	0,073691575
e	university	1065	0	0	1	0,527926141	0,090304154	0,027152231
e	university	1051	0	0	1	0,378446495	0,059672154	0,036991474
e	university	1056	0	0	1	1,394730892	0,700583292	0,702802944
e	university	1089	0	0	1	2,15978921	0,108728066	0,0528638
e	university	1086	0	0	1	1,34680509	0,258450683	0,168833921
e	university	1060	0	0	0	0,765791654	0,092495712	0,031163135
e	university	1055	0	0	1	1,117816179	0,810029618	0,363332411
e	university	1080	0	0	1	0,677086	0,013723637	0,01339125
e	university	1104	0	0	1	3,08875	1,00871	0,27687
e	university	1069	0	0	0	5,218986407	0,148296494	0,046666433
e	university	1082	0	0	1	0,544571322	0,095610203	0,036710939
e	university	1083	0	0	0	1,19750448	0,362797328	0,167968145
e	university	1119	0	0	1	2,66498	0,21941	0,0858
h	university	1104	0	0	1	3,08875	1,00871	0,27687
h	university	1064	0	0	0	1,572018568	0,069504237	0,020817541
h	university	1057	0	0	0	0,766797404	0,079164086	0,036821174
h	university	1051	0	0	1	0,378446495	0,059672154	0,036991474
h	university	1055	0	0	1	1,117816179	0,810029618	0,363332411
h	university	1065	0	0	0	0,527926141	0,090304154	0,027152231
h	university	1067	0	0	1	1,307786765	0,134280654	0,03689324
h	university	1061	0	0	0	0,34276829	0,095998874	0,044450537
h	university	1073	0	0	1	4,68073073	0,386059787	0,085245035
h	university	1091	0	0	1	0,321859011	0,154629975	0,037204615
h	university	1119	0	0	1	2,66498	0,21941	0,0858
h	university	1060	0	0	0	0,765791654	0,092495712	0,031163135
h	university	1085	0	0	1	0,535281716	0,116540754	0,055038551
h	university	1082	0	0	0	0,544571322	0,095610203	0,036710939
h	university	1069	0	0	1	5,218986407	0,148296494	0,046666433
h	university	1088	0	0	1	2,146029129	0,073281403	0,012725836
h	university	1048	0	0	1	4,7740703	0,12910753	0,294698927
h	university	1090	0	0	1	0,232444861	0,113129212	0,055294602
h	university	1084	0	0	0	0,716287716	0,096852659	0,045369505
h	university	1058	0	0	1	1,280604505	0,144114184	0,073691575
h	university	1087	0	0	1	0,676050537	0,210620222	0,18559671
h	university	1076	0	0	0	0,32815882	0,15433719	0,059403944
h	university	1059	0	0	0	1,163051457	0,064025667	0,032712417
h	university	1047	0	0	1	2,972330749	0,029432348	0,055561134
h	university	1092	0	0	1	1,047525362	0,170483949	0,05703395
h	university	1072	0	0	1	3,509765377	0,159455825	0,062780161
h	university	1063	0	0	0	0,406646461	0,075168713	0,043482458
h	university	1052	0	0	0	0,583919001	0,092417105	0,043163008
h	university	1080	0	0	1	0,677086	0,013723637	0,01339125
h	university	1096	0	0	1	1,618824176	0,207281274	0,064296917
h	university	1083	0	0	1	1,19750448	0,362797328	0,167968145
h	university	1066	0	0	0	1,751390903	0,067226503	0,026256086
h	university	1062	0	0	1	1,168208443	0,205761924	0,05477944
h	university	1056	0	0	1	1,394730892	0,700583292	0,702802944
h	university	1086	0	0	1	1,34680509	0,258450683	0,168833921
h	university	1050	0	0	1	0,90419161	0,183829935	0,028300666
h	university	1078	0	0	1	0,491506672	0,083864813	0,06577915
h	university	1079	0	0	1	1,056035948	0,077115596	0,040799945
h	university	1053	0	0	0	0,307915567	0,068816519	0,033106857
h	university	1089	0	0	1	2,15978921	0,108728066	0,0528638
i	university	1084	0	1	0	0,716287716	0,096852659	0,045369505
i	university	1065	0	1	1	0,527926141	0,090304154	0,027152231
i	university	1104	0	1	1	3,08875	1,00871	0,27687
i	university	1082	0	1	0	0,544571322	0,095610203	0,036710939
i	university	1063	0	1	1	0,406646461	0,075168713	0,043482458
i	university	1060	0	1	1	0,765791654	0,092495712	0,031163135
i	university	1080	0	1	0	0,677086	0,013723637	0,01339125
i	university	1067	0	1	1	1,307786765	0,134280654	0,03689324
i	university	1085	0	1	1	0,535281716	0,116540754	0,055038551
i	university	1056	0	1	1	1,394730892	0,700583292	0,702802944
i	university	1047	0	1	1	2,972330749	0,029432348	0,055561134
i	university	1062	0	1	1	1,168208443	0,205761924	0,05477944
i	university	1058	0	1	0	1,280604505	0,144114184	0,073691575
i	university	1061	0	1	1	0,34276829	0,095998874	0,044450537
i	university	1048	0	1	1	4,7740703	0,12910753	0,294698927
i	university	1086	0	1	1	1,34680509	0,258450683	0,168833921
i	university	1096	0	1	1	1,618824176	0,207281274	0,064296917
i	university	1059	0	1	1	1,163051457	0,064025667	0,032712417
i	university	1079	0	1	0	1,056035948	0,077115596	0,040799945
i	university	1051	0	1	0	0,378446495	0,059672154	0,036991474
i	university	1069	0	1	1	5,218986407	0,148296494	0,046666433
i	university	1092	0	1	0	1,047525362	0,170483949	0,05703395
i	university	1072	0	1	1	3,509765377	0,159455825	0,062780161
i	university	1091	0	1	0	0,321859011	0,154629975	0,037204615
i	university	1066	0	1	0	1,751390903	0,067226503	0,026256086
i	university	1055	0	1	1	1,117816179	0,810029618	0,363332411
i	university	1057	0	1	1	0,766797404	0,079164086	0,036821174
i	university	1088	0	1	0	2,146029129	0,073281403	0,012725836
i	university	1053	0	1	1	0,307915567	0,068816519	0,033106857
i	university	1090	0	1	0	0,232444861	0,113129212	0,055294602
i	university	1119	0	1	1	2,66498	0,21941	0,0858
i	university	1076	0	1	0	0,32815882	0,15433719	0,059403944
i	university	1050	0	1	0	0,90419161	0,183829935	0,028300666
i	university	1087	0	1	1	0,676050537	0,210620222	0,18559671
i	university	1064	0	1	1	1,572018568	0,069504237	0,020817541
i	university	1078	0	1	0	0,491506672	0,083864813	0,06577915
i	university	1052	0	1	1	0,583919001	0,092417105	0,043163008
i	university	1073	0	1	1	4,68073073	0,386059787	0,085245035
i	university	1089	0	1	1	2,15978921	0,108728066	0,0528638
i	university	1083	0	1	0	1,19750448	0,362797328	0,167968145
k	university	1090	0	0	0	0,232444861	0,113129212	0,055294602
k	university	1082	0	0	0	0,544571322	0,095610203	0,036710939
k	university	1104	0	0	1	3,08875	1,00871	0,27687
k	university	1053	0	0	0	0,307915567	0,068816519	0,033106857
k	university	1059	0	0	0	1,163051457	0,064025667	0,032712417
k	university	1076	0	0	0	0,32815882	0,15433719	0,059403944
k	university	1069	0	0	0	5,218986407	0,148296494	0,046666433
k	university	1062	0	0	1	1,168208443	0,205761924	0,05477944
k	university	1086	0	0	1	1,34680509	0,258450683	0,168833921
k	university	1073	0	0	1	4,68073073	0,386059787	0,085245035
k	university	1065	0	0	0	0,527926141	0,090304154	0,027152231
k	university	1087	0	0	0	0,676050537	0,210620222	0,18559671
k	university	1048	0	0	1	4,7740703	0,12910753	0,294698927
k	university	1055	0	0	1	1,117816179	0,810029618	0,363332411
k	university	1047	0	0	1	2,972330749	0,029432348	0,055561134
k	university	1083	0	0	0	1,19750448	0,362797328	0,167968145
k	university	1092	0	0	1	1,047525362	0,170483949	0,05703395
k	university	1119	0	0	1	2,66498	0,21941	0,0858
k	university	1066	0	0	0	1,751390903	0,067226503	0,026256086
k	university	1061	0	0	0	0,34276829	0,095998874	0,044450537
k	university	1072	0	0	1	3,509765377	0,159455825	0,062780161
k	university	1085	0	0	1	0,535281716	0,116540754	0,055038551
k	university	1064	0	0	0	1,572018568	0,069504237	0,020817541
k	university	1067	0	0	1	1,307786765	0,134280654	0,03689324
k	university	1089	0	0	1	2,15978921	0,108728066	0,0528638
k	university	1050	0	0	1	0,90419161	0,183829935	0,028300666
k	university	1096	0	0	0	1,618824176	0,207281274	0,064296917
k	university	1057	0	0	0	0,766797404	0,079164086	0,036821174
k	university	1056	0	0	1	1,394730892	0,700583292	0,702802944
k	university	1060	0	0	0	0,765791654	0,092495712	0,031163135
k	university	1084	0	0	1	0,716287716	0,096852659	0,045369505
k	university	1079	0	0	1	1,056035948	0,077115596	0,040799945
k	university	1051	0	0	1	0,378446495	0,059672154	0,036991474
k	university	1088	0	0	1	2,146029129	0,073281403	0,012725836
k	university	1058	0	0	0	1,280604505	0,144114184	0,073691575
k	university	1091	0	0	1	0,321859011	0,154629975	0,037204615
k	university	1080	0	0	1	0,677086	0,013723637	0,01339125
k	university	1078	0	0	1	0,491506672	0,083864813	0,06577915
k	university	1063	0	0	1	0,406646461	0,075168713	0,043482458
k	university	1052	0	0	1	0,583919001	0,092417105	0,043163008
l	university	1076	0	0	0	0,32815882	0,15433719	0,059403944
l	university	1087	0	0	1	0,676050537	0,210620222	0,18559671
l	university	1048	0	0	1	4,7740703	0,12910753	0,294698927
l	university	1088	0	0	1	2,146029129	0,073281403	0,012725836
l	university	1104	0	0	1	3,08875	1,00871	0,27687
l	university	1066	0	0	0	1,751390903	0,067226503	0,026256086
l	university	1083	0	0	0	1,19750448	0,362797328	0,167968145
l	university	1086	0	0	1	1,34680509	0,258450683	0,168833921
l	university	1057	0	0	0	0,766797404	0,079164086	0,036821174
l	university	1072	0	0	1	3,509765377	0,159455825	0,062780161
l	university	1092	0	0	1	1,047525362	0,170483949	0,05703395
l	university	1052	0	0	0	0,583919001	0,092417105	0,043163008
l	university	1082	0	0	0	0,544571322	0,095610203	0,036710939
l	university	1069	0	0	0	5,218986407	0,148296494	0,046666433
l	university	1050	0	0	0	0,90419161	0,183829935	0,028300666
l	university	1073	0	0	1	4,68073073	0,386059787	0,085245035
l	university	1056	0	0	1	1,394730892	0,700583292	0,702802944
l	university	1061	0	0	0	0,34276829	0,095998874	0,044450537
l	university	1051	0	0	1	0,378446495	0,059672154	0,036991474
l	university	1047	0	0	0	2,972330749	0,029432348	0,055561134
l	university	1063	0	0	0	0,406646461	0,075168713	0,043482458
l	university	1060	0	0	0	0,765791654	0,092495712	0,031163135
l	university	1059	0	0	0	1,163051457	0,064025667	0,032712417
l	university	1090	0	0	1	0,232444861	0,113129212	0,055294602
l	university	1091	0	0	1	0,321859011	0,154629975	0,037204615
l	university	1089	0	0	1	2,15978921	0,108728066	0,0528638
l	university	1064	0	0	1	1,572018568	0,069504237	0,020817541
l	university	1065	0	0	0	0,527926141	0,090304154	0,027152231
l	university	1080	0	0	0	0,677086	0,013723637	0,01339125
l	university	1067	0	0	1	1,307786765	0,134280654	0,03689324
l	university	1119	0	0	0	2,66498	0,21941	0,0858
l	university	1053	0	0	1	0,307915567	0,068816519	0,033106857
l	university	1079	0	0	0	1,056035948	0,077115596	0,040799945
l	university	1062	0	0	1	1,168208443	0,205761924	0,05477944
l	university	1096	0	0	1	1,618824176	0,207281274	0,064296917
l	university	1055	0	0	1	1,117816179	0,810029618	0,363332411
l	university	1078	0	0	0	0,491506672	0,083864813	0,06577915
l	university	1085	0	0	1	0,535281716	0,116540754	0,055038551
l	university	1084	0	0	0	0,716287716	0,096852659	0,045369505
l	university	1058	0	0	1	1,280604505	0,144114184	0,073691575
o	university	1062	0	0	0	1,168208443	0,205761924	0,05477944
o	university	1073	0	0	1	4,68073073	0,386059787	0,085245035
o	university	1080	0	0	0	0,677086	0,013723637	0,01339125
o	university	1058	0	0	1	1,280604505	0,144114184	0,073691575
o	university	1053	0	0	1	0,307915567	0,068816519	0,033106857
o	university	1078	0	0	0	0,491506672	0,083864813	0,06577915
o	university	1063	0	0	0	0,406646461	0,075168713	0,043482458
o	university	1072	0	0	1	3,509765377	0,159455825	0,062780161
o	university	1059	0	0	0	1,163051457	0,064025667	0,032712417
o	university	1082	0	0	1	0,544571322	0,095610203	0,036710939
o	university	1060	0	0	0	0,765791654	0,092495712	0,031163135
o	university	1084	0	0	1	0,716287716	0,096852659	0,045369505
o	university	1079	0	0	1	1,056035948	0,077115596	0,040799945
o	university	1083	0	0	1	1,19750448	0,362797328	0,167968145
o	university	1086	0	0	1	1,34680509	0,258450683	0,168833921
o	university	1052	0	0	0	0,583919001	0,092417105	0,043163008
o	university	1048	0	0	1	4,7740703	0,12910753	0,294698927
o	university	1089	0	0	0	2,15978921	0,108728066	0,0528638
o	university	1119	0	0	0	2,66498	0,21941	0,0858
o	university	1064	0	0	0	1,572018568	0,069504237	0,020817541
o	university	1090	0	0	0	0,232444861	0,113129212	0,055294602
o	university	1104	0	0	1	3,08875	1,00871	0,27687
o	university	1065	0	0	0	0,527926141	0,090304154	0,027152231
o	university	1057	0	0	0	0,766797404	0,079164086	0,036821174
o	university	1067	0	0	0	1,307786765	0,134280654	0,03689324
o	university	1056	0	0	1	1,394730892	0,700583292	0,702802944
o	university	1051	0	0	0	0,378446495	0,059672154	0,036991474
o	university	1076	0	0	0	0,32815882	0,15433719	0,059403944
o	university	1050	0	0	0	0,90419161	0,183829935	0,028300666
o	university	1066	0	0	0	1,751390903	0,067226503	0,026256086
o	university	1092	0	0	0	1,047525362	0,170483949	0,05703395
o	university	1087	0	0	0	0,676050537	0,210620222	0,18559671
o	university	1061	0	0	0	0,34276829	0,095998874	0,044450537
o	university	1085	0	0	0	0,535281716	0,116540754	0,055038551
o	university	1047	0	0	0	2,972330749	0,029432348	0,055561134
o	university	1088	0	0	1	2,146029129	0,073281403	0,012725836
o	university	1055	0	0	1	1,117816179	0,810029618	0,363332411
o	university	1096	0	0	0	1,618824176	0,207281274	0,064296917
o	university	1091	0	0	0	0,321859011	0,154629975	0,037204615
o	university	1069	0	0	1	5,218986407	0,148296494	0,046666433
p	university	1078	0	0	1	0,491506672	0,083864813	0,06577915
p	university	1048	0	0	0	4,7740703	0,12910753	0,294698927
p	university	1091	0	0	1	0,321859011	0,154629975	0,037204615
p	university	1082	0	0	0	0,544571322	0,095610203	0,036710939
p	university	1062	0	0	1	1,168208443	0,205761924	0,05477944
p	university	1058	0	0	1	1,280604505	0,144114184	0,073691575
p	university	1067	0	0	0	1,307786765	0,134280654	0,03689324
p	university	1052	0	0	1	0,583919001	0,092417105	0,043163008
p	university	1066	0	0	1	1,751390903	0,067226503	0,026256086
p	university	1088	0	0	1	2,146029129	0,073281403	0,012725836
p	university	1060	0	0	0	0,765791654	0,092495712	0,031163135
p	university	1064	0	0	0	1,572018568	0,069504237	0,020817541
p	university	1065	0	0	0	0,527926141	0,090304154	0,027152231
p	university	1090	0	0	0	0,232444861	0,113129212	0,055294602
p	university	1061	0	0	0	0,34276829	0,095998874	0,044450537
p	university	1063	0	0	0	0,406646461	0,075168713	0,043482458
p	university	1056	0	0	1	1,394730892	0,700583292	0,702802944
p	university	1080	0	0	1	0,677086	0,013723637	0,01339125
p	university	1053	0	0	0	0,307915567	0,068816519	0,033106857
p	university	1079	0	0	0	1,056035948	0,077115596	0,040799945
p	university	1092	0	0	1	1,047525362	0,170483949	0,05703395
p	university	1059	0	0	1	1,163051457	0,064025667	0,032712417
p	university	1057	0	0	0	0,766797404	0,079164086	0,036821174
p	university	1047	0	0	0	2,972330749	0,029432348	0,055561134
p	university	1086	0	0	0	1,34680509	0,258450683	0,168833921
p	university	1072	0	0	1	3,509765377	0,159455825	0,062780161
p	university	1050	0	0	0	0,90419161	0,183829935	0,028300666
p	university	1119	0	0	0	2,66498	0,21941	0,0858
p	university	1055	0	0	1	1,117816179	0,810029618	0,363332411
p	university	1073	0	0	0	4,68073073	0,386059787	0,085245035
p	university	1087	0	0	0	0,676050537	0,210620222	0,18559671
p	university	1104	0	0	1	3,08875	1,00871	0,27687
p	university	1089	0	0	0	2,15978921	0,108728066	0,0528638
p	university	1076	0	0	1	0,32815882	0,15433719	0,059403944
p	university	1085	0	0	0	0,535281716	0,116540754	0,055038551
p	university	1051	0	0	1	0,378446495	0,059672154	0,036991474
p	university	1096	0	0	1	1,618824176	0,207281274	0,064296917
p	university	1069	0	0	0	5,218986407	0,148296494	0,046666433
p	university	1084	0	0	1	0,716287716	0,096852659	0,045369505
p	university	1083	0	0	0	1,19750448	0,362797328	0,167968145
q	university	1058	0	0	0	1,280604505	0,144114184	0,073691575
q	university	1080	0	0	1	0,677086	0,013723637	0,01339125
q	university	1064	0	0	0	1,572018568	0,069504237	0,020817541
q	university	1073	0	0	1	4,68073073	0,386059787	0,085245035
q	university	1052	0	0	0	0,583919001	0,092417105	0,043163008
q	university	1063	0	0	0	0,406646461	0,075168713	0,043482458
q	university	1057	0	0	0	0,766797404	0,079164086	0,036821174
q	university	1119	0	0	1	2,66498	0,21941	0,0858
q	university	1069	0	0	1	5,218986407	0,148296494	0,046666433
q	university	1086	0	0	1	1,34680509	0,258450683	0,168833921
q	university	1078	0	0	1	0,491506672	0,083864813	0,06577915
q	university	1076	0	0	0	0,32815882	0,15433719	0,059403944
q	university	1056	0	0	1	1,394730892	0,700583292	0,702802944
q	university	1050	0	0	0	0,90419161	0,183829935	0,028300666
q	university	1085	0	0	0	0,535281716	0,116540754	0,055038551
q	university	1062	0	0	1	1,168208443	0,205761924	0,05477944
q	university	1061	0	0	0	0,34276829	0,095998874	0,044450537
q	university	1053	0	0	0	0,307915567	0,068816519	0,033106857
q	university	1079	0	0	1	1,056035948	0,077115596	0,040799945
q	university	1047	0	0	0	2,972330749	0,029432348	0,055561134
q	university	1104	0	0	1	3,08875	1,00871	0,27687
q	university	1090	0	0	1	0,232444861	0,113129212	0,055294602
q	university	1092	0	0	1	1,047525362	0,170483949	0,05703395
q	university	1088	0	0	1	2,146029129	0,073281403	0,012725836
q	university	1089	0	0	1	2,15978921	0,108728066	0,0528638
q	university	1083	0	0	1	1,19750448	0,362797328	0,167968145
q	university	1048	0	0	0	4,7740703	0,12910753	0,294698927
q	university	1087	0	0	0	0,676050537	0,210620222	0,18559671
q	university	1051	0	0	0	0,378446495	0,059672154	0,036991474
q	university	1066	0	0	1	1,751390903	0,067226503	0,026256086
q	university	1059	0	0	0	1,163051457	0,064025667	0,032712417
q	university	1082	0	0	1	0,544571322	0,095610203	0,036710939
q	university	1096	0	0	1	1,618824176	0,207281274	0,064296917
q	university	1065	0	0	0	0,527926141	0,090304154	0,027152231
q	university	1084	0	0	0	0,716287716	0,096852659	0,045369505
q	university	1072	0	0	1	3,509765377	0,159455825	0,062780161
q	university	1067	0	0	0	1,307786765	0,134280654	0,03689324
q	university	1055	0	0	1	1,117816179	0,810029618	0,363332411
q	university	1091	0	0	1	0,321859011	0,154629975	0,037204615
q	university	1060	0	0	0	0,765791654	0,092495712	0,031163135
a	university	1050	1	0	0	0,90419161	0,183829935	0,028300666
a	university	1072	1	0	0	3,509765377	0,159455825	0,062780161
a	university	1053	1	0	1	0,307915567	0,068816519	0,033106857
a	university	1055	1	0	1	1,117816179	0,810029618	0,363332411
a	university	1065	1	0	1	0,527926141	0,090304154	0,027152231
a	university	1073	1	0	1	4,68073073	0,386059787	0,085245035
a	university	1104	1	0	1	3,08875	1,00871	0,27687
a	university	1066	1	0	1	1,751390903	0,067226503	0,026256086
a	university	1047	1	0	0	2,972330749	0,029432348	0,055561134
a	university	1062	1	0	0	1,168208443	0,205761924	0,05477944
a	university	1080	1	0	0	0,677086	0,013723637	0,01339125
a	university	1056	1	0	1	1,394730892	0,700583292	0,702802944
a	university	1059	1	0	0	1,163051457	0,064025667	0,032712417
a	university	1119	1	0	1	2,66498	0,21941	0,0858
a	university	1085	1	0	0	0,535281716	0,116540754	0,055038551
a	university	1057	1	0	0	0,766797404	0,079164086	0,036821174
a	university	1083	1	0	1	1,19750448	0,362797328	0,167968145
a	university	1061	1	0	0	0,34276829	0,095998874	0,044450537
a	university	1048	1	0	1	4,7740703	0,12910753	0,294698927
a	university	1091	1	0	0	0,321859011	0,154629975	0,037204615
a	university	1092	1	0	1	1,047525362	0,170483949	0,05703395
a	university	1079	1	0	0	1,056035948	0,077115596	0,040799945
a	university	1087	1	0	0	0,676050537	0,210620222	0,18559671
a	university	1082	1	0	0	0,544571322	0,095610203	0,036710939
a	university	1058	1	0	0	1,280604505	0,144114184	0,073691575
a	university	1088	1	0	0	2,146029129	0,073281403	0,012725836
a	university	1096	1	0	0	1,618824176	0,207281274	0,064296917
a	university	1078	1	0	0	0,491506672	0,083864813	0,06577915
a	university	1090	1	0	0	0,232444861	0,113129212	0,055294602
a	university	1076	1	0	0	0,32815882	0,15433719	0,059403944
a	university	1069	1	0	1	5,218986407	0,148296494	0,046666433
a	university	1086	1	0	1	1,34680509	0,258450683	0,168833921
a	university	1051	1	0	0	0,378446495	0,059672154	0,036991474
a	university	1064	1	0	1	1,572018568	0,069504237	0,020817541
a	university	1060	1	0	0	0,765791654	0,092495712	0,031163135
a	university	1052	1	0	0	0,583919001	0,092417105	0,043163008
a	university	1063	1	0	0	0,406646461	0,075168713	0,043482458
a	university	1067	1	0	1	1,307786765	0,134280654	0,03689324
a	university	1084	1	0	0	0,716287716	0,096852659	0,045369505
a	university	1089	1	0	0	2,15978921	0,108728066	0,0528638
c	university	1083	1	0	0	1,19750448	0,362797328	0,167968145
c	university	1052	1	0	0	0,583919001	0,092417105	0,043163008
c	university	1062	1	0	0	1,168208443	0,205761924	0,05477944
c	university	1056	1	0	0	1,394730892	0,700583292	0,702802944
c	university	1076	1	0	0	0,32815882	0,15433719	0,059403944
c	university	1051	1	0	1	0,378446495	0,059672154	0,036991474
c	university	1084	1	0	0	0,716287716	0,096852659	0,045369505
c	university	1060	1	0	1	0,765791654	0,092495712	0,031163135
c	university	1086	1	0	1	1,34680509	0,258450683	0,168833921
c	university	1069	1	0	1	5,218986407	0,148296494	0,046666433
c	university	1080	1	0	0	0,677086	0,013723637	0,01339125
c	university	1063	1	0	0	0,406646461	0,075168713	0,043482458
c	university	1050	1	0	0	0,90419161	0,183829935	0,028300666
c	university	1096	1	0	1	1,618824176	0,207281274	0,064296917
c	university	1065	1	0	0	0,527926141	0,090304154	0,027152231
c	university	1085	1	0	0	0,535281716	0,116540754	0,055038551
c	university	1089	1	0	0	2,15978921	0,108728066	0,0528638
c	university	1104	1	0	1	3,08875	1,00871	0,27687
c	university	1061	1	0	1	0,34276829	0,095998874	0,044450537
c	university	1048	1	0	1	4,7740703	0,12910753	0,294698927
c	university	1090	1	0	1	0,232444861	0,113129212	0,055294602
c	university	1072	1	0	1	3,509765377	0,159455825	0,062780161
c	university	1059	1	0	0	1,163051457	0,064025667	0,032712417
c	university	1119	1	0	0	2,66498	0,21941	0,0858
c	university	1082	1	0	1	0,544571322	0,095610203	0,036710939
c	university	1091	1	0	0	0,321859011	0,154629975	0,037204615
c	university	1079	1	0	0	1,056035948	0,077115596	0,040799945
c	university	1078	1	0	0	0,491506672	0,083864813	0,06577915
c	university	1053	1	0	0	0,307915567	0,068816519	0,033106857
c	university	1067	1	0	0	1,307786765	0,134280654	0,03689324
c	university	1058	1	0	0	1,280604505	0,144114184	0,073691575
c	university	1047	1	0	0	2,972330749	0,029432348	0,055561134
c	university	1087	1	0	0	0,676050537	0,210620222	0,18559671
c	university	1055	1	0	1	1,117816179	0,810029618	0,363332411
c	university	1088	1	0	0	2,146029129	0,073281403	0,012725836
c	university	1092	1	0	1	1,047525362	0,170483949	0,05703395
c	university	1057	1	0	1	0,766797404	0,079164086	0,036821174
c	university	1073	1	0	1	4,68073073	0,386059787	0,085245035
c	university	1064	1	0	0	1,572018568	0,069504237	0,020817541
c	university	1066	1	0	1	1,751390903	0,067226503	0,026256086
e	university	1062	1	0	1	1,168208443	0,205761924	0,05477944
e	university	1119	1	0	1	2,66498	0,21941	0,0858
e	university	1087	1	0	0	0,676050537	0,210620222	0,18559671
e	university	1051	1	0	1	0,378446495	0,059672154	0,036991474
e	university	1069	1	0	1	5,218986407	0,148296494	0,046666433
e	university	1104	1	0	1	3,08875	1,00871	0,27687
e	university	1096	1	0	1	1,618824176	0,207281274	0,064296917
e	university	1073	1	0	1	4,68073073	0,386059787	0,085245035
e	university	1058	1	0	0	1,280604505	0,144114184	0,073691575
e	university	1090	1	0	1	0,232444861	0,113129212	0,055294602
e	university	1047	1	0	1	2,972330749	0,029432348	0,055561134
e	university	1080	1	0	0	0,677086	0,013723637	0,01339125
e	university	1050	1	0	1	0,90419161	0,183829935	0,028300666
e	university	1060	1	0	1	0,765791654	0,092495712	0,031163135
e	university	1061	1	0	1	0,34276829	0,095998874	0,044450537
e	university	1088	1	0	0	2,146029129	0,073281403	0,012725836
e	university	1091	1	0	1	0,321859011	0,154629975	0,037204615
e	university	1056	1	0	1	1,394730892	0,700583292	0,702802944
e	university	1084	1	0	1	0,716287716	0,096852659	0,045369505
e	university	1079	1	0	1	1,056035948	0,077115596	0,040799945
e	university	1089	1	0	1	2,15978921	0,108728066	0,0528638
e	university	1059	1	0	0	1,163051457	0,064025667	0,032712417
e	university	1066	1	0	1	1,751390903	0,067226503	0,026256086
e	university	1055	1	0	1	1,117816179	0,810029618	0,363332411
e	university	1083	1	0	0	1,19750448	0,362797328	0,167968145
e	university	1063	1	0	1	0,406646461	0,075168713	0,043482458
e	university	1048	1	0	1	4,7740703	0,12910753	0,294698927
e	university	1085	1	0	1	0,535281716	0,116540754	0,055038551
e	university	1076	1	0	1	0,32815882	0,15433719	0,059403944
e	university	1082	1	0	1	0,544571322	0,095610203	0,036710939
e	university	1072	1	0	1	3,509765377	0,159455825	0,062780161
e	university	1064	1	0	1	1,572018568	0,069504237	0,020817541
e	university	1067	1	0	1	1,307786765	0,134280654	0,03689324
e	university	1053	1	0	1	0,307915567	0,068816519	0,033106857
e	university	1065	1	0	1	0,527926141	0,090304154	0,027152231
e	university	1086	1	0	1	1,34680509	0,258450683	0,168833921
e	university	1078	1	0	1	0,491506672	0,083864813	0,06577915
e	university	1057	1	0	1	0,766797404	0,079164086	0,036821174
e	university	1052	1	0	0	0,583919001	0,092417105	0,043163008
e	university	1092	1	0	1	1,047525362	0,170483949	0,05703395
h	university	1059	1	0	0	1,163051457	0,064025667	0,032712417
h	university	1119	1	0	1	2,66498	0,21941	0,0858
h	university	1061	1	0	0	0,34276829	0,095998874	0,044450537
h	university	1082	1	0	0	0,544571322	0,095610203	0,036710939
h	university	1089	1	0	1	2,15978921	0,108728066	0,0528638
h	university	1087	1	0	1	0,676050537	0,210620222	0,18559671
h	university	1096	1	0	1	1,618824176	0,207281274	0,064296917
h	university	1055	1	0	1	1,117816179	0,810029618	0,363332411
h	university	1052	1	0	0	0,583919001	0,092417105	0,043163008
h	university	1079	1	0	0	1,056035948	0,077115596	0,040799945
h	university	1090	1	0	1	0,232444861	0,113129212	0,055294602
h	university	1058	1	0	1	1,280604505	0,144114184	0,073691575
h	university	1084	1	0	0	0,716287716	0,096852659	0,045369505
h	university	1057	1	0	0	0,766797404	0,079164086	0,036821174
h	university	1085	1	0	1	0,535281716	0,116540754	0,055038551
h	university	1104	1	0	1	3,08875	1,00871	0,27687
h	university	1062	1	0	1	1,168208443	0,205761924	0,05477944
h	university	1072	1	0	1	3,509765377	0,159455825	0,062780161
h	university	1088	1	0	0	2,146029129	0,073281403	0,012725836
h	university	1092	1	0	1	1,047525362	0,170483949	0,05703395
h	university	1078	1	0	0	0,491506672	0,083864813	0,06577915
h	university	1064	1	0	0	1,572018568	0,069504237	0,020817541
h	university	1086	1	0	1	1,34680509	0,258450683	0,168833921
h	university	1063	1	0	0	0,406646461	0,075168713	0,043482458
h	university	1060	1	0	0	0,765791654	0,092495712	0,031163135
h	university	1073	1	0	1	4,68073073	0,386059787	0,085245035
h	university	1080	1	0	0	0,677086	0,013723637	0,01339125
h	university	1083	1	0	0	1,19750448	0,362797328	0,167968145
h	university	1047	1	0	1	2,972330749	0,029432348	0,055561134
h	university	1091	1	0	0	0,321859011	0,154629975	0,037204615
h	university	1053	1	0	1	0,307915567	0,068816519	0,033106857
h	university	1067	1	0	1	1,307786765	0,134280654	0,03689324
h	university	1051	1	0	0	0,378446495	0,059672154	0,036991474
h	university	1056	1	0	1	1,394730892	0,700583292	0,702802944
h	university	1065	1	0	0	0,527926141	0,090304154	0,027152231
h	university	1076	1	0	0	0,32815882	0,15433719	0,059403944
h	university	1066	1	0	0	1,751390903	0,067226503	0,026256086
h	university	1050	1	0	0	0,90419161	0,183829935	0,028300666
h	university	1048	1	0	1	4,7740703	0,12910753	0,294698927
h	university	1069	1	0	1	5,218986407	0,148296494	0,046666433
i	university	1047	1	1	1	2,972330749	0,029432348	0,055561134
i	university	1051	1	1	0	0,378446495	0,059672154	0,036991474
i	university	1064	1	1	1	1,572018568	0,069504237	0,020817541
i	university	1056	1	1	1	1,394730892	0,700583292	0,702802944
i	university	1104	1	1	1	3,08875	1,00871	0,27687
i	university	1096	1	1	0	1,618824176	0,207281274	0,064296917
i	university	1057	1	1	0	0,766797404	0,079164086	0,036821174
i	university	1063	1	1	0	0,406646461	0,075168713	0,043482458
i	university	1079	1	1	0	1,056035948	0,077115596	0,040799945
i	university	1062	1	1	1	1,168208443	0,205761924	0,05477944
i	university	1086	1	1	1	1,34680509	0,258450683	0,168833921
i	university	1082	1	1	1	0,544571322	0,095610203	0,036710939
i	university	1061	1	1	0	0,34276829	0,095998874	0,044450537
i	university	1067	1	1	1	1,307786765	0,134280654	0,03689324
i	university	1119	1	1	1	2,66498	0,21941	0,0858
i	university	1073	1	1	1	4,68073073	0,386059787	0,085245035
i	university	1078	1	1	0	0,491506672	0,083864813	0,06577915
i	university	1072	1	1	1	3,509765377	0,159455825	0,062780161
i	university	1069	1	1	0	5,218986407	0,148296494	0,046666433
i	university	1058	1	1	1	1,280604505	0,144114184	0,073691575
i	university	1091	1	1	0	0,321859011	0,154629975	0,037204615
i	university	1059	1	1	1	1,163051457	0,064025667	0,032712417
i	university	1085	1	1	1	0,535281716	0,116540754	0,055038551
i	university	1087	1	1	1	0,676050537	0,210620222	0,18559671
i	university	1089	1	1	1	2,15978921	0,108728066	0,0528638
i	university	1065	1	1	0	0,527926141	0,090304154	0,027152231
i	university	1066	1	1	0	1,751390903	0,067226503	0,026256086
i	university	1088	1	1	1	2,146029129	0,073281403	0,012725836
i	university	1048	1	1	1	4,7740703	0,12910753	0,294698927
i	university	1055	1	1	1	1,117816179	0,810029618	0,363332411
i	university	1050	1	1	0	0,90419161	0,183829935	0,028300666
i	university	1053	1	1	1	0,307915567	0,068816519	0,033106857
i	university	1092	1	1	1	1,047525362	0,170483949	0,05703395
i	university	1083	1	1	1	1,19750448	0,362797328	0,167968145
i	university	1080	1	1	0	0,677086	0,013723637	0,01339125
i	university	1052	1	1	0	0,583919001	0,092417105	0,043163008
i	university	1090	1	1	0	0,232444861	0,113129212	0,055294602
i	university	1060	1	1	1	0,765791654	0,092495712	0,031163135
i	university	1084	1	1	0	0,716287716	0,096852659	0,045369505
i	university	1076	1	1	1	0,32815882	0,15433719	0,059403944
k	university	1050	1	0	0	0,90419161	0,183829935	0,028300666
k	university	1088	1	0	0	2,146029129	0,073281403	0,012725836
k	university	1058	1	0	0	1,280604505	0,144114184	0,073691575
k	university	1104	1	0	1	3,08875	1,00871	0,27687
k	university	1078	1	0	0	0,491506672	0,083864813	0,06577915
k	university	1085	1	0	0	0,535281716	0,116540754	0,055038551
k	university	1047	1	0	1	2,972330749	0,029432348	0,055561134
k	university	1086	1	0	0	1,34680509	0,258450683	0,168833921
k	university	1082	1	0	1	0,544571322	0,095610203	0,036710939
k	university	1083	1	0	1	1,19750448	0,362797328	0,167968145
k	university	1061	1	0	0	0,34276829	0,095998874	0,044450537
k	university	1087	1	0	1	0,676050537	0,210620222	0,18559671
k	university	1052	1	0	1	0,583919001	0,092417105	0,043163008
k	university	1119	1	0	1	2,66498	0,21941	0,0858
k	university	1059	1	0	0	1,163051457	0,064025667	0,032712417
k	university	1067	1	0	1	1,307786765	0,134280654	0,03689324
k	university	1084	1	0	1	0,716287716	0,096852659	0,045369505
k	university	1089	1	0	1	2,15978921	0,108728066	0,0528638
k	university	1090	1	0	0	0,232444861	0,113129212	0,055294602
k	university	1057	1	0	1	0,766797404	0,079164086	0,036821174
k	university	1073	1	0	1	4,68073073	0,386059787	0,085245035
k	university	1092	1	0	0	1,047525362	0,170483949	0,05703395
k	university	1072	1	0	0	3,509765377	0,159455825	0,062780161
k	university	1051	1	0	0	0,378446495	0,059672154	0,036991474
k	university	1062	1	0	1	1,168208443	0,205761924	0,05477944
k	university	1053	1	0	1	0,307915567	0,068816519	0,033106857
k	university	1064	1	0	0	1,572018568	0,069504237	0,020817541
k	university	1069	1	0	1	5,218986407	0,148296494	0,046666433
k	university	1063	1	0	1	0,406646461	0,075168713	0,043482458
k	university	1076	1	0	0	0,32815882	0,15433719	0,059403944
k	university	1080	1	0	1	0,677086	0,013723637	0,01339125
k	university	1060	1	0	0	0,765791654	0,092495712	0,031163135
k	university	1079	1	0	0	1,056035948	0,077115596	0,040799945
k	university	1096	1	0	1	1,618824176	0,207281274	0,064296917
k	university	1065	1	0	1	0,527926141	0,090304154	0,027152231
k	university	1055	1	0	1	1,117816179	0,810029618	0,363332411
k	university	1066	1	0	0	1,751390903	0,067226503	0,026256086
k	university	1091	1	0	1	0,321859011	0,154629975	0,037204615
k	university	1056	1	0	1	1,394730892	0,700583292	0,702802944
k	university	1048	1	0	1	4,7740703	0,12910753	0,294698927
l	university	1060	1	0	1	0,765791654	0,092495712	0,031163135
l	university	1084	1	0	1	0,716287716	0,096852659	0,045369505
l	university	1086	1	0	1	1,34680509	0,258450683	0,168833921
l	university	1087	1	0	1	0,676050537	0,210620222	0,18559671
l	university	1064	1	0	1	1,572018568	0,069504237	0,020817541
l	university	1090	1	0	0	0,232444861	0,113129212	0,055294602
l	university	1062	1	0	0	1,168208443	0,205761924	0,05477944
l	university	1092	1	0	1	1,047525362	0,170483949	0,05703395
l	university	1096	1	0	1	1,618824176	0,207281274	0,064296917
l	university	1083	1	0	0	1,19750448	0,362797328	0,167968145
l	university	1051	1	0	0	0,378446495	0,059672154	0,036991474
l	university	1076	1	0	0	0,32815882	0,15433719	0,059403944
l	university	1047	1	0	1	2,972330749	0,029432348	0,055561134
l	university	1085	1	0	0	0,535281716	0,116540754	0,055038551
l	university	1104	1	0	1	3,08875	1,00871	0,27687
l	university	1048	1	0	1	4,7740703	0,12910753	0,294698927
l	university	1052	1	0	1	0,583919001	0,092417105	0,043163008
l	university	1080	1	0	1	0,677086	0,013723637	0,01339125
l	university	1069	1	0	1	5,218986407	0,148296494	0,046666433
l	university	1053	1	0	1	0,307915567	0,068816519	0,033106857
l	university	1058	1	0	0	1,280604505	0,144114184	0,073691575
l	university	1061	1	0	1	0,34276829	0,095998874	0,044450537
l	university	1082	1	0	1	0,544571322	0,095610203	0,036710939
l	university	1119	1	0	0	2,66498	0,21941	0,0858
l	university	1066	1	0	0	1,751390903	0,067226503	0,026256086
l	university	1073	1	0	1	4,68073073	0,386059787	0,085245035
l	university	1067	1	0	0	1,307786765	0,134280654	0,03689324
l	university	1050	1	0	0	0,90419161	0,183829935	0,028300666
l	university	1091	1	0	0	0,321859011	0,154629975	0,037204615
l	university	1065	1	0	0	0,527926141	0,090304154	0,027152231
l	university	1057	1	0	1	0,766797404	0,079164086	0,036821174
l	university	1055	1	0	1	1,117816179	0,810029618	0,363332411
l	university	1056	1	0	1	1,394730892	0,700583292	0,702802944
l	university	1072	1	0	0	3,509765377	0,159455825	0,062780161
l	university	1089	1	0	1	2,15978921	0,108728066	0,0528638
l	university	1059	1	0	1	1,163051457	0,064025667	0,032712417
l	university	1063	1	0	0	0,406646461	0,075168713	0,043482458
l	university	1088	1	0	1	2,146029129	0,073281403	0,012725836
l	university	1078	1	0	1	0,491506672	0,083864813	0,06577915
l	university	1079	1	0	0	1,056035948	0,077115596	0,040799945
o	university	1083	1	0	0	1,19750448	0,362797328	0,167968145
o	university	1056	1	0	1	1,394730892	0,700583292	0,702802944
o	university	1059	1	0	1	1,163051457	0,064025667	0,032712417
o	university	1104	1	0	1	3,08875	1,00871	0,27687
o	university	1048	1	0	1	4,7740703	0,12910753	0,294698927
o	university	1061	1	0	0	0,34276829	0,095998874	0,044450537
o	university	1052	1	0	0	0,583919001	0,092417105	0,043163008
o	university	1067	1	0	0	1,307786765	0,134280654	0,03689324
o	university	1053	1	0	0	0,307915567	0,068816519	0,033106857
o	university	1063	1	0	1	0,406646461	0,075168713	0,043482458
o	university	1090	1	0	0	0,232444861	0,113129212	0,055294602
o	university	1091	1	0	0	0,321859011	0,154629975	0,037204615
o	university	1073	1	0	1	4,68073073	0,386059787	0,085245035
o	university	1064	1	0	0	1,572018568	0,069504237	0,020817541
o	university	1072	1	0	1	3,509765377	0,159455825	0,062780161
o	university	1119	1	0	0	2,66498	0,21941	0,0858
o	university	1086	1	0	0	1,34680509	0,258450683	0,168833921
o	university	1069	1	0	1	5,218986407	0,148296494	0,046666433
o	university	1047	1	0	0	2,972330749	0,029432348	0,055561134
o	university	1082	1	0	1	0,544571322	0,095610203	0,036710939
o	university	1055	1	0	1	1,117816179	0,810029618	0,363332411
o	university	1065	1	0	0	0,527926141	0,090304154	0,027152231
o	university	1058	1	0	1	1,280604505	0,144114184	0,073691575
o	university	1060	1	0	0	0,765791654	0,092495712	0,031163135
o	university	1087	1	0	0	0,676050537	0,210620222	0,18559671
o	university	1080	1	0	0	0,677086	0,013723637	0,01339125
o	university	1076	1	0	1	0,32815882	0,15433719	0,059403944
o	university	1078	1	0	0	0,491506672	0,083864813	0,06577915
o	university	1092	1	0	0	1,047525362	0,170483949	0,05703395
o	university	1057	1	0	1	0,766797404	0,079164086	0,036821174
o	university	1062	1	0	1	1,168208443	0,205761924	0,05477944
o	university	1085	1	0	0	0,535281716	0,116540754	0,055038551
o	university	1088	1	0	0	2,146029129	0,073281403	0,012725836
o	university	1096	1	0	1	1,618824176	0,207281274	0,064296917
o	university	1066	1	0	0	1,751390903	0,067226503	0,026256086
o	university	1050	1	0	0	0,90419161	0,183829935	0,028300666
o	university	1079	1	0	1	1,056035948	0,077115596	0,040799945
o	university	1051	1	0	0	0,378446495	0,059672154	0,036991474
o	university	1084	1	0	1	0,716287716	0,096852659	0,045369505
o	university	1089	1	0	1	2,15978921	0,108728066	0,0528638
p	university	1090	1	0	1	0,232444861	0,113129212	0,055294602
p	university	1073	1	0	1	4,68073073	0,386059787	0,085245035
p	university	1057	1	0	1	0,766797404	0,079164086	0,036821174
p	university	1062	1	0	1	1,168208443	0,205761924	0,05477944
p	university	1053	1	0	0	0,307915567	0,068816519	0,033106857
p	university	1088	1	0	1	2,146029129	0,073281403	0,012725836
p	university	1119	1	0	1	2,66498	0,21941	0,0858
p	university	1051	1	0	0	0,378446495	0,059672154	0,036991474
p	university	1069	1	0	0	5,218986407	0,148296494	0,046666433
p	university	1083	1	0	0	1,19750448	0,362797328	0,167968145
p	university	1050	1	0	1	0,90419161	0,183829935	0,028300666
p	university	1064	1	0	1	1,572018568	0,069504237	0,020817541
p	university	1065	1	0	1	0,527926141	0,090304154	0,027152231
p	university	1063	1	0	0	0,406646461	0,075168713	0,043482458
p	university	1059	1	0	0	1,163051457	0,064025667	0,032712417
p	university	1079	1	0	1	1,056035948	0,077115596	0,040799945
p	university	1080	1	0	0	0,677086	0,013723637	0,01339125
p	university	1052	1	0	0	0,583919001	0,092417105	0,043163008
p	university	1055	1	0	1	1,117816179	0,810029618	0,363332411
p	university	1048	1	0	1	4,7740703	0,12910753	0,294698927
p	university	1078	1	0	1	0,491506672	0,083864813	0,06577915
p	university	1058	1	0	0	1,280604505	0,144114184	0,073691575
p	university	1092	1	0	1	1,047525362	0,170483949	0,05703395
p	university	1091	1	0	1	0,321859011	0,154629975	0,037204615
p	university	1066	1	0	1	1,751390903	0,067226503	0,026256086
p	university	1086	1	0	0	1,34680509	0,258450683	0,168833921
p	university	1061	1	0	1	0,34276829	0,095998874	0,044450537
p	university	1087	1	0	1	0,676050537	0,210620222	0,18559671
p	university	1056	1	0	1	1,394730892	0,700583292	0,702802944
p	university	1104	1	0	1	3,08875	1,00871	0,27687
p	university	1082	1	0	0	0,544571322	0,095610203	0,036710939
p	university	1096	1	0	1	1,618824176	0,207281274	0,064296917
p	university	1060	1	0	0	0,765791654	0,092495712	0,031163135
p	university	1084	1	0	1	0,716287716	0,096852659	0,045369505
p	university	1076	1	0	1	0,32815882	0,15433719	0,059403944
p	university	1085	1	0	1	0,535281716	0,116540754	0,055038551
p	university	1047	1	0	1	2,972330749	0,029432348	0,055561134
p	university	1067	1	0	0	1,307786765	0,134280654	0,03689324
p	university	1089	1	0	0	2,15978921	0,108728066	0,0528638
p	university	1072	1	0	1	3,509765377	0,159455825	0,062780161
q	university	1104	1	0	1	3,08875	1,00871	0,27687
q	university	1082	1	0	0	0,544571322	0,095610203	0,036710939
q	university	1055	1	0	1	1,117816179	0,810029618	0,363332411
q	university	1051	1	0	0	0,378446495	0,059672154	0,036991474
q	university	1063	1	0	0	0,406646461	0,075168713	0,043482458
q	university	1072	1	0	1	3,509765377	0,159455825	0,062780161
q	university	1087	1	0	1	0,676050537	0,210620222	0,18559671
q	university	1088	1	0	1	2,146029129	0,073281403	0,012725836
q	university	1050	1	0	1	0,90419161	0,183829935	0,028300666
q	university	1060	1	0	0	0,765791654	0,092495712	0,031163135
q	university	1047	1	0	1	2,972330749	0,029432348	0,055561134
q	university	1078	1	0	1	0,491506672	0,083864813	0,06577915
q	university	1089	1	0	0	2,15978921	0,108728066	0,0528638
q	university	1052	1	0	0	0,583919001	0,092417105	0,043163008
q	university	1073	1	0	1	4,68073073	0,386059787	0,085245035
q	university	1062	1	0	1	1,168208443	0,205761924	0,05477944
q	university	1090	1	0	0	0,232444861	0,113129212	0,055294602
q	university	1092	1	0	1	1,047525362	0,170483949	0,05703395
q	university	1085	1	0	1	0,535281716	0,116540754	0,055038551
q	university	1065	1	0	1	0,527926141	0,090304154	0,027152231
q	university	1080	1	0	0	0,677086	0,013723637	0,01339125
q	university	1079	1	0	0	1,056035948	0,077115596	0,040799945
q	university	1091	1	0	0	0,321859011	0,154629975	0,037204615
q	university	1066	1	0	0	1,751390903	0,067226503	0,026256086
q	university	1061	1	0	1	0,34276829	0,095998874	0,044450537
q	university	1119	1	0	1	2,66498	0,21941	0,0858
q	university	1083	1	0	1	1,19750448	0,362797328	0,167968145
q	university	1053	1	0	0	0,307915567	0,068816519	0,033106857
q	university	1058	1	0	0	1,280604505	0,144114184	0,073691575
q	university	1069	1	0	1	5,218986407	0,148296494	0,046666433
q	university	1059	1	0	0	1,163051457	0,064025667	0,032712417
q	university	1076	1	0	1	0,32815882	0,15433719	0,059403944
q	university	1096	1	0	1	1,618824176	0,207281274	0,064296917
q	university	1056	1	0	1	1,394730892	0,700583292	0,702802944
q	university	1048	1	0	1	4,7740703	0,12910753	0,294698927
q	university	1057	1	0	0	0,766797404	0,079164086	0,036821174
q	university	1064	1	0	1	1,572018568	0,069504237	0,020817541
q	university	1067	1	0	0	1,307786765	0,134280654	0,03689324
q	university	1086	1	0	1	1,34680509	0,258450683	0,168833921
q	university	1084	1	0	0	0,716287716	0,096852659	0,045369505
b	abattoir	1050	0	1	0	0,90419161	0,183829935	0,028300666
b	abattoir	1087	0	1	0	0,676050537	0,210620222	0,18559671
b	abattoir	1072	0	1	0	3,509765377	0,159455825	0,062780161
b	abattoir	1096	0	1	0	1,618824176	0,207281274	0,064296917
b	abattoir	1055	0	1	1	1,117816179	0,810029618	0,363332411
b	abattoir	1066	0	1	0	1,751390903	0,067226503	0,026256086
b	abattoir	1091	0	1	1	0,321859011	0,154629975	0,037204615
b	abattoir	1056	0	1	1	1,394730892	0,700583292	0,702802944
b	abattoir	1048	0	1	1	4,7740703	0,12910753	0,294698927
b	abattoir	1088	0	1	1	2,146029129	0,073281403	0,012725836
b	abattoir	1058	0	1	0	1,280604505	0,144114184	0,073691575
b	abattoir	1104	0	1	1	3,08875	1,00871	0,27687
b	abattoir	1078	0	1	0	0,491506672	0,083864813	0,06577915
b	abattoir	1085	0	1	0	0,535281716	0,116540754	0,055038551
b	abattoir	1047	0	1	1	2,972330749	0,029432348	0,055561134
b	abattoir	1086	0	1	1	1,34680509	0,258450683	0,168833921
b	abattoir	1082	0	1	0	0,544571322	0,095610203	0,036710939
b	abattoir	1083	0	1	0	1,19750448	0,362797328	0,167968145
b	abattoir	1061	0	1	0	0,34276829	0,095998874	0,044450537
b	abattoir	1052	0	1	0	0,583919001	0,092417105	0,043163008
b	abattoir	1119	0	1	1	2,66498	0,21941	0,0858
b	abattoir	1059	0	1	0	1,163051457	0,064025667	0,032712417
b	abattoir	1067	0	1	0	1,307786765	0,134280654	0,03689324
b	abattoir	1084	0	1	0	0,716287716	0,096852659	0,045369505
b	abattoir	1089	0	1	1	2,15978921	0,108728066	0,0528638
b	abattoir	1090	0	1	0	0,232444861	0,113129212	0,055294602
b	abattoir	1057	0	1	0	0,766797404	0,079164086	0,036821174
b	abattoir	1073	0	1	1	4,68073073	0,386059787	0,085245035
b	abattoir	1092	0	1	0	1,047525362	0,170483949	0,05703395
b	abattoir	1051	0	1	0	0,378446495	0,059672154	0,036991474
b	abattoir	1062	0	1	0	1,168208443	0,205761924	0,05477944
b	abattoir	1053	0	1	0	0,307915567	0,068816519	0,033106857
b	abattoir	1064	0	1	1	1,572018568	0,069504237	0,020817541
b	abattoir	1069	0	1	1	5,218986407	0,148296494	0,046666433
b	abattoir	1063	0	1	0	0,406646461	0,075168713	0,043482458
b	abattoir	1076	0	1	0	0,32815882	0,15433719	0,059403944
b	abattoir	1080	0	1	1	0,677086	0,013723637	0,01339125
b	abattoir	1060	0	1	0	0,765791654	0,092495712	0,031163135
b	abattoir	1079	0	1	0	1,056035948	0,077115596	0,040799945
b	abattoir	1065	0	1	1	0,527926141	0,090304154	0,027152231
d	abattoir	1090	0	1	1	0,232444861	0,113129212	0,055294602
d	abattoir	1064	0	1	1	1,572018568	0,069504237	0,020817541
d	abattoir	1092	0	1	0	1,047525362	0,170483949	0,05703395
d	abattoir	1084	0	1	1	0,716287716	0,096852659	0,045369505
d	abattoir	1085	0	1	0	0,535281716	0,116540754	0,055038551
d	abattoir	1047	0	1	1	2,972330749	0,029432348	0,055561134
d	abattoir	1067	0	1	0	1,307786765	0,134280654	0,03689324
d	abattoir	1089	0	1	0	2,15978921	0,108728066	0,0528638
d	abattoir	1072	0	1	0	3,509765377	0,159455825	0,062780161
d	abattoir	1073	0	1	1	4,68073073	0,386059787	0,085245035
d	abattoir	1057	0	1	0	0,766797404	0,079164086	0,036821174
d	abattoir	1062	0	1	1	1,168208443	0,205761924	0,05477944
d	abattoir	1053	0	1	1	0,307915567	0,068816519	0,033106857
d	abattoir	1088	0	1	1	2,146029129	0,073281403	0,012725836
d	abattoir	1119	0	1	1	2,66498	0,21941	0,0858
d	abattoir	1051	0	1	0	0,378446495	0,059672154	0,036991474
d	abattoir	1069	0	1	0	5,218986407	0,148296494	0,046666433
d	abattoir	1083	0	1	1	1,19750448	0,362797328	0,167968145
d	abattoir	1050	0	1	1	0,90419161	0,183829935	0,028300666
d	abattoir	1065	0	1	0	0,527926141	0,090304154	0,027152231
d	abattoir	1063	0	1	0	0,406646461	0,075168713	0,043482458
d	abattoir	1059	0	1	0	1,163051457	0,064025667	0,032712417
d	abattoir	1079	0	1	0	1,056035948	0,077115596	0,040799945
d	abattoir	1080	0	1	1	0,677086	0,013723637	0,01339125
d	abattoir	1052	0	1	0	0,583919001	0,092417105	0,043163008
d	abattoir	1055	0	1	1	1,117816179	0,810029618	0,363332411
d	abattoir	1048	0	1	1	4,7740703	0,12910753	0,294698927
d	abattoir	1078	0	1	0	0,491506672	0,083864813	0,06577915
d	abattoir	1058	0	1	1	1,280604505	0,144114184	0,073691575
d	abattoir	1091	0	1	0	0,321859011	0,154629975	0,037204615
d	abattoir	1066	0	1	1	1,751390903	0,067226503	0,026256086
d	abattoir	1086	0	1	1	1,34680509	0,258450683	0,168833921
d	abattoir	1061	0	1	0	0,34276829	0,095998874	0,044450537
d	abattoir	1087	0	1	0	0,676050537	0,210620222	0,18559671
d	abattoir	1056	0	1	1	1,394730892	0,700583292	0,702802944
d	abattoir	1104	0	1	1	3,08875	1,00871	0,27687
d	abattoir	1082	0	1	1	0,544571322	0,095610203	0,036710939
d	abattoir	1096	0	1	1	1,618824176	0,207281274	0,064296917
d	abattoir	1060	0	1	1	0,765791654	0,092495712	0,031163135
d	abattoir	1076	0	1	0	0,32815882	0,15433719	0,059403944
f	abattoir	1083	0	1	0	1,19750448	0,362797328	0,167968145
f	abattoir	1063	0	1	0	0,406646461	0,075168713	0,043482458
f	abattoir	1059	0	1	1	1,163051457	0,064025667	0,032712417
f	abattoir	1055	0	1	1	1,117816179	0,810029618	0,363332411
f	abattoir	1092	0	1	0	1,047525362	0,170483949	0,05703395
f	abattoir	1057	0	1	0	0,766797404	0,079164086	0,036821174
f	abattoir	1073	0	1	1	4,68073073	0,386059787	0,085245035
f	abattoir	1064	0	1	1	1,572018568	0,069504237	0,020817541
f	abattoir	1066	0	1	1	1,751390903	0,067226503	0,026256086
f	abattoir	1052	0	1	1	0,583919001	0,092417105	0,043163008
f	abattoir	1062	0	1	1	1,168208443	0,205761924	0,05477944
f	abattoir	1056	0	1	1	1,394730892	0,700583292	0,702802944
f	abattoir	1076	0	1	0	0,32815882	0,15433719	0,059403944
f	abattoir	1051	0	1	1	0,378446495	0,059672154	0,036991474
f	abattoir	1084	0	1	1	0,716287716	0,096852659	0,045369505
f	abattoir	1060	0	1	1	0,765791654	0,092495712	0,031163135
f	abattoir	1086	0	1	1	1,34680509	0,258450683	0,168833921
f	abattoir	1069	0	1	1	5,218986407	0,148296494	0,046666433
f	abattoir	1080	0	1	1	0,677086	0,013723637	0,01339125
f	abattoir	1050	0	1	1	0,90419161	0,183829935	0,028300666
f	abattoir	1096	0	1	1	1,618824176	0,207281274	0,064296917
f	abattoir	1065	0	1	1	0,527926141	0,090304154	0,027152231
f	abattoir	1085	0	1	1	0,535281716	0,116540754	0,055038551
f	abattoir	1089	0	1	1	2,15978921	0,108728066	0,0528638
f	abattoir	1104	0	1	1	3,08875	1,00871	0,27687
f	abattoir	1061	0	1	0	0,34276829	0,095998874	0,044450537
f	abattoir	1048	0	1	1	4,7740703	0,12910753	0,294698927
f	abattoir	1090	0	1	1	0,232444861	0,113129212	0,055294602
f	abattoir	1072	0	1	1	3,509765377	0,159455825	0,062780161
f	abattoir	1119	0	1	1	2,66498	0,21941	0,0858
f	abattoir	1082	0	1	1	0,544571322	0,095610203	0,036710939
f	abattoir	1091	0	1	0	0,321859011	0,154629975	0,037204615
f	abattoir	1079	0	1	0	1,056035948	0,077115596	0,040799945
f	abattoir	1078	0	1	0	0,491506672	0,083864813	0,06577915
f	abattoir	1053	0	1	1	0,307915567	0,068816519	0,033106857
f	abattoir	1067	0	1	1	1,307786765	0,134280654	0,03689324
f	abattoir	1058	0	1	0	1,280604505	0,144114184	0,073691575
f	abattoir	1047	0	1	1	2,972330749	0,029432348	0,055561134
f	abattoir	1087	0	1	1	0,676050537	0,210620222	0,18559671
f	abattoir	1088	0	1	1	2,146029129	0,073281403	0,012725836
g	abattoir	1062	0	0	0	1,168208443	0,205761924	0,05477944
g	abattoir	1080	0	0	0	0,677086	0,013723637	0,01339125
g	abattoir	1066	0	0	1	1,751390903	0,067226503	0,026256086
g	abattoir	1053	0	0	1	0,307915567	0,068816519	0,033106857
g	abattoir	1086	0	0	1	1,34680509	0,258450683	0,168833921
g	abattoir	1078	0	0	1	0,491506672	0,083864813	0,06577915
g	abattoir	1057	0	0	0	0,766797404	0,079164086	0,036821174
g	abattoir	1052	0	0	0	0,583919001	0,092417105	0,043163008
g	abattoir	1092	0	0	1	1,047525362	0,170483949	0,05703395
g	abattoir	1119	0	0	1	2,66498	0,21941	0,0858
g	abattoir	1087	0	0	0	0,676050537	0,210620222	0,18559671
g	abattoir	1051	0	0	0	0,378446495	0,059672154	0,036991474
g	abattoir	1069	0	0	1	5,218986407	0,148296494	0,046666433
g	abattoir	1104	0	0	0	3,08875	1,00871	0,27687
g	abattoir	1096	0	0	1	1,618824176	0,207281274	0,064296917
g	abattoir	1073	0	0	1	4,68073073	0,386059787	0,085245035
g	abattoir	1058	0	0	0	1,280604505	0,144114184	0,073691575
g	abattoir	1090	0	0	0	0,232444861	0,113129212	0,055294602
g	abattoir	1047	0	0	1	2,972330749	0,029432348	0,055561134
g	abattoir	1050	0	0	0	0,90419161	0,183829935	0,028300666
g	abattoir	1060	0	0	1	0,765791654	0,092495712	0,031163135
g	abattoir	1061	0	0	0	0,34276829	0,095998874	0,044450537
g	abattoir	1088	0	0	1	2,146029129	0,073281403	0,012725836
g	abattoir	1091	0	0	1	0,321859011	0,154629975	0,037204615
g	abattoir	1056	0	0	1	1,394730892	0,700583292	0,702802944
g	abattoir	1084	0	0	0	0,716287716	0,096852659	0,045369505
g	abattoir	1079	0	0	1	1,056035948	0,077115596	0,040799945
g	abattoir	1089	0	0	0	2,15978921	0,108728066	0,0528638
g	abattoir	1059	0	0	0	1,163051457	0,064025667	0,032712417
g	abattoir	1055	0	0	1	1,117816179	0,810029618	0,363332411
g	abattoir	1083	0	0	1	1,19750448	0,362797328	0,167968145
g	abattoir	1063	0	0	1	0,406646461	0,075168713	0,043482458
g	abattoir	1048	0	0	1	4,7740703	0,12910753	0,294698927
g	abattoir	1085	0	0	1	0,535281716	0,116540754	0,055038551
g	abattoir	1076	0	0	1	0,32815882	0,15433719	0,059403944
g	abattoir	1082	0	0	1	0,544571322	0,095610203	0,036710939
g	abattoir	1072	0	0	1	3,509765377	0,159455825	0,062780161
g	abattoir	1064	0	0	0	1,572018568	0,069504237	0,020817541
g	abattoir	1067	0	0	1	1,307786765	0,134280654	0,03689324
g	abattoir	1065	0	0	0	0,527926141	0,090304154	0,027152231
j	abattoir	1060	0	0	0	0,765791654	0,092495712	0,031163135
j	abattoir	1076	0	0	0	0,32815882	0,15433719	0,059403944
j	abattoir	1082	0	0	0	0,544571322	0,095610203	0,036710939
j	abattoir	1072	0	0	0	3,509765377	0,159455825	0,062780161
j	abattoir	1059	0	0	1	1,163051457	0,064025667	0,032712417
j	abattoir	1063	0	0	1	0,406646461	0,075168713	0,043482458
j	abattoir	1088	0	0	1	2,146029129	0,073281403	0,012725836
j	abattoir	1078	0	0	0	0,491506672	0,083864813	0,06577915
j	abattoir	1079	0	0	1	1,056035948	0,077115596	0,040799945
j	abattoir	1084	0	0	1	0,716287716	0,096852659	0,045369505
j	abattoir	1086	0	0	1	1,34680509	0,258450683	0,168833921
j	abattoir	1087	0	0	0	0,676050537	0,210620222	0,18559671
j	abattoir	1064	0	0	0	1,572018568	0,069504237	0,020817541
j	abattoir	1090	0	0	0	0,232444861	0,113129212	0,055294602
j	abattoir	1062	0	0	1	1,168208443	0,205761924	0,05477944
j	abattoir	1092	0	0	1	1,047525362	0,170483949	0,05703395
j	abattoir	1096	0	0	1	1,618824176	0,207281274	0,064296917
j	abattoir	1083	0	0	1	1,19750448	0,362797328	0,167968145
j	abattoir	1051	0	0	0	0,378446495	0,059672154	0,036991474
j	abattoir	1047	0	0	0	2,972330749	0,029432348	0,055561134
j	abattoir	1085	0	0	0	0,535281716	0,116540754	0,055038551
j	abattoir	1104	0	0	1	3,08875	1,00871	0,27687
j	abattoir	1048	0	0	1	4,7740703	0,12910753	0,294698927
j	abattoir	1052	0	0	0	0,583919001	0,092417105	0,043163008
j	abattoir	1080	0	0	0	0,677086	0,013723637	0,01339125
j	abattoir	1069	0	0	1	5,218986407	0,148296494	0,046666433
j	abattoir	1053	0	0	1	0,307915567	0,068816519	0,033106857
j	abattoir	1058	0	0	0	1,280604505	0,144114184	0,073691575
j	abattoir	1061	0	0	0	0,34276829	0,095998874	0,044450537
j	abattoir	1119	0	0	1	2,66498	0,21941	0,0858
j	abattoir	1066	0	0	0	1,751390903	0,067226503	0,026256086
j	abattoir	1073	0	0	1	4,68073073	0,386059787	0,085245035
j	abattoir	1067	0	0	0	1,307786765	0,134280654	0,03689324
j	abattoir	1050	0	0	0	0,90419161	0,183829935	0,028300666
j	abattoir	1091	0	0	0	0,321859011	0,154629975	0,037204615
j	abattoir	1065	0	0	1	0,527926141	0,090304154	0,027152231
j	abattoir	1057	0	0	0	0,766797404	0,079164086	0,036821174
j	abattoir	1055	0	0	1	1,117816179	0,810029618	0,363332411
j	abattoir	1056	0	0	1	1,394730892	0,700583292	0,702802944
j	abattoir	1089	0	0	0	2,15978921	0,108728066	0,0528638
m	abattoir	1104	0	0	0	3,08875	1,00871	0,27687
m	abattoir	1078	0	0	0	0,491506672	0,083864813	0,06577915
m	abattoir	1091	0	0	0	0,321859011	0,154629975	0,037204615
m	abattoir	1056	0	0	1	1,394730892	0,700583292	0,702802944
m	abattoir	1057	0	0	0	0,766797404	0,079164086	0,036821174
m	abattoir	1064	0	0	0	1,572018568	0,069504237	0,020817541
m	abattoir	1067	0	0	0	1,307786765	0,134280654	0,03689324
m	abattoir	1086	0	0	0	1,34680509	0,258450683	0,168833921
m	abattoir	1084	0	0	1	0,716287716	0,096852659	0,045369505
m	abattoir	1082	0	0	0	0,544571322	0,095610203	0,036710939
m	abattoir	1055	0	0	1	1,117816179	0,810029618	0,363332411
m	abattoir	1051	0	0	0	0,378446495	0,059672154	0,036991474
m	abattoir	1063	0	0	0	0,406646461	0,075168713	0,043482458
m	abattoir	1072	0	0	0	3,509765377	0,159455825	0,062780161
m	abattoir	1087	0	0	0	0,676050537	0,210620222	0,18559671
m	abattoir	1088	0	0	1	2,146029129	0,073281403	0,012725836
m	abattoir	1050	0	0	0	0,90419161	0,183829935	0,028300666
m	abattoir	1060	0	0	0	0,765791654	0,092495712	0,031163135
m	abattoir	1047	0	0	1	2,972330749	0,029432348	0,055561134
m	abattoir	1089	0	0	0	2,15978921	0,108728066	0,0528638
m	abattoir	1052	0	0	0	0,583919001	0,092417105	0,043163008
m	abattoir	1073	0	0	0	4,68073073	0,386059787	0,085245035
m	abattoir	1062	0	0	0	1,168208443	0,205761924	0,05477944
m	abattoir	1090	0	0	1	0,232444861	0,113129212	0,055294602
m	abattoir	1092	0	0	1	1,047525362	0,170483949	0,05703395
m	abattoir	1085	0	0	0	0,535281716	0,116540754	0,055038551
m	abattoir	1065	0	0	0	0,527926141	0,090304154	0,027152231
m	abattoir	1080	0	0	1	0,677086	0,013723637	0,01339125
m	abattoir	1079	0	0	0	1,056035948	0,077115596	0,040799945
m	abattoir	1066	0	0	1	1,751390903	0,067226503	0,026256086
m	abattoir	1061	0	0	0	0,34276829	0,095998874	0,044450537
m	abattoir	1119	0	0	1	2,66498	0,21941	0,0858
m	abattoir	1083	0	0	0	1,19750448	0,362797328	0,167968145
m	abattoir	1053	0	0	1	0,307915567	0,068816519	0,033106857
m	abattoir	1058	0	0	1	1,280604505	0,144114184	0,073691575
m	abattoir	1069	0	0	1	5,218986407	0,148296494	0,046666433
m	abattoir	1059	0	0	1	1,163051457	0,064025667	0,032712417
m	abattoir	1076	0	0	0	0,32815882	0,15433719	0,059403944
m	abattoir	1096	0	0	0	1,618824176	0,207281274	0,064296917
m	abattoir	1048	0	0	1	4,7740703	0,12910753	0,294698927
n	abattoir	1083	0	0	1	1,19750448	0,362797328	0,167968145
n	abattoir	1091	0	0	0	0,321859011	0,154629975	0,037204615
n	abattoir	1058	0	0	1	1,280604505	0,144114184	0,073691575
n	abattoir	1096	0	0	0	1,618824176	0,207281274	0,064296917
n	abattoir	1050	0	0	1	0,90419161	0,183829935	0,028300666
n	abattoir	1079	0	0	0	1,056035948	0,077115596	0,040799945
n	abattoir	1051	0	0	1	0,378446495	0,059672154	0,036991474
n	abattoir	1084	0	0	0	0,716287716	0,096852659	0,045369505
n	abattoir	1089	0	0	1	2,15978921	0,108728066	0,0528638
n	abattoir	1056	0	0	1	1,394730892	0,700583292	0,702802944
n	abattoir	1059	0	0	0	1,163051457	0,064025667	0,032712417
n	abattoir	1104	0	0	1	3,08875	1,00871	0,27687
n	abattoir	1048	0	0	1	4,7740703	0,12910753	0,294698927
n	abattoir	1061	0	0	0	0,34276829	0,095998874	0,044450537
n	abattoir	1052	0	0	0	0,583919001	0,092417105	0,043163008
n	abattoir	1067	0	0	0	1,307786765	0,134280654	0,03689324
n	abattoir	1053	0	0	0	0,307915567	0,068816519	0,033106857
n	abattoir	1063	0	0	0	0,406646461	0,075168713	0,043482458
n	abattoir	1090	0	0	1	0,232444861	0,113129212	0,055294602
n	abattoir	1073	0	0	1	4,68073073	0,386059787	0,085245035
n	abattoir	1064	0	0	1	1,572018568	0,069504237	0,020817541
n	abattoir	1072	0	0	1	3,509765377	0,159455825	0,062780161
n	abattoir	1119	0	0	1	2,66498	0,21941	0,0858
n	abattoir	1086	0	0	0	1,34680509	0,258450683	0,168833921
n	abattoir	1069	0	0	1	5,218986407	0,148296494	0,046666433
n	abattoir	1047	0	0	1	2,972330749	0,029432348	0,055561134
n	abattoir	1082	0	0	1	0,544571322	0,095610203	0,036710939
n	abattoir	1055	0	0	1	1,117816179	0,810029618	0,363332411
n	abattoir	1065	0	0	0	0,527926141	0,090304154	0,027152231
n	abattoir	1060	0	0	0	0,765791654	0,092495712	0,031163135
n	abattoir	1087	0	0	1	0,676050537	0,210620222	0,18559671
n	abattoir	1080	0	0	0	0,677086	0,013723637	0,01339125
n	abattoir	1076	0	0	1	0,32815882	0,15433719	0,059403944
n	abattoir	1078	0	0	0	0,491506672	0,083864813	0,06577915
n	abattoir	1092	0	0	1	1,047525362	0,170483949	0,05703395
n	abattoir	1057	0	0	0	0,766797404	0,079164086	0,036821174
n	abattoir	1062	0	0	1	1,168208443	0,205761924	0,05477944
n	abattoir	1085	0	0	1	0,535281716	0,116540754	0,055038551
n	abattoir	1088	0	0	1	2,146029129	0,073281403	0,012725836
n	abattoir	1066	0	0	0	1,751390903	0,067226503	0,026256086
r	abattoir	1050	0	0	0	0,90419161	0,183829935	0,028300666
r	abattoir	1056	0	0	1	1,394730892	0,700583292	0,702802944
r	abattoir	1087	0	0	0	0,676050537	0,210620222	0,18559671
r	abattoir	1064	0	0	0	1,572018568	0,069504237	0,020817541
r	abattoir	1052	0	0	1	0,583919001	0,092417105	0,043163008
r	abattoir	1063	0	0	1	0,406646461	0,075168713	0,043482458
r	abattoir	1067	0	0	0	1,307786765	0,134280654	0,03689324
r	abattoir	1084	0	0	1	0,716287716	0,096852659	0,045369505
r	abattoir	1089	0	0	1	2,15978921	0,108728066	0,0528638
r	abattoir	1072	0	0	0	3,509765377	0,159455825	0,062780161
r	abattoir	1053	0	0	1	0,307915567	0,068816519	0,033106857
r	abattoir	1055	0	0	1	1,117816179	0,810029618	0,363332411
r	abattoir	1065	0	0	0	0,527926141	0,090304154	0,027152231
r	abattoir	1073	0	0	1	4,68073073	0,386059787	0,085245035
r	abattoir	1104	0	0	1	3,08875	1,00871	0,27687
r	abattoir	1066	0	0	0	1,751390903	0,067226503	0,026256086
r	abattoir	1047	0	0	0	2,972330749	0,029432348	0,055561134
r	abattoir	1062	0	0	1	1,168208443	0,205761924	0,05477944
r	abattoir	1080	0	0	1	0,677086	0,013723637	0,01339125
r	abattoir	1059	0	0	1	1,163051457	0,064025667	0,032712417
r	abattoir	1119	0	0	1	2,66498	0,21941	0,0858
r	abattoir	1085	0	0	1	0,535281716	0,116540754	0,055038551
r	abattoir	1057	0	0	0	0,766797404	0,079164086	0,036821174
r	abattoir	1083	0	0	1	1,19750448	0,362797328	0,167968145
r	abattoir	1061	0	0	1	0,34276829	0,095998874	0,044450537
r	abattoir	1048	0	0	1	4,7740703	0,12910753	0,294698927
r	abattoir	1091	0	0	0	0,321859011	0,154629975	0,037204615
r	abattoir	1092	0	0	1	1,047525362	0,170483949	0,05703395
r	abattoir	1079	0	0	1	1,056035948	0,077115596	0,040799945
r	abattoir	1082	0	0	1	0,544571322	0,095610203	0,036710939
r	abattoir	1058	0	0	1	1,280604505	0,144114184	0,073691575
r	abattoir	1088	0	0	1	2,146029129	0,073281403	0,012725836
r	abattoir	1096	0	0	1	1,618824176	0,207281274	0,064296917
r	abattoir	1078	0	0	0	0,491506672	0,083864813	0,06577915
r	abattoir	1090	0	0	0	0,232444861	0,113129212	0,055294602
r	abattoir	1076	0	0	0	0,32815882	0,15433719	0,059403944
r	abattoir	1069	0	0	1	5,218986407	0,148296494	0,046666433
r	abattoir	1086	0	0	1	1,34680509	0,258450683	0,168833921
r	abattoir	1051	0	0	1	0,378446495	0,059672154	0,036991474
r	abattoir	1060	0	0	1	0,765791654	0,092495712	0,031163135
s	abattoir	1059	0	0	0	1,163051457	0,064025667	0,032712417
s	abattoir	1058	0	0	0	1,280604505	0,144114184	0,073691575
s	abattoir	1086	0	0	0	1,34680509	0,258450683	0,168833921
s	abattoir	1056	0	0	1	1,394730892	0,700583292	0,702802944
s	abattoir	1076	0	0	0	0,32815882	0,15433719	0,059403944
s	abattoir	1066	0	0	0	1,751390903	0,067226503	0,026256086
s	abattoir	1050	0	0	0	0,90419161	0,183829935	0,028300666
s	abattoir	1048	0	0	1	4,7740703	0,12910753	0,294698927
s	abattoir	1069	0	0	1	5,218986407	0,148296494	0,046666433
s	abattoir	1119	0	0	0	2,66498	0,21941	0,0858
s	abattoir	1061	0	0	1	0,34276829	0,095998874	0,044450537
s	abattoir	1082	0	0	0	0,544571322	0,095610203	0,036710939
s	abattoir	1089	0	0	0	2,15978921	0,108728066	0,0528638
s	abattoir	1087	0	0	1	0,676050537	0,210620222	0,18559671
s	abattoir	1096	0	0	0	1,618824176	0,207281274	0,064296917
s	abattoir	1055	0	0	1	1,117816179	0,810029618	0,363332411
s	abattoir	1052	0	0	1	0,583919001	0,092417105	0,043163008
s	abattoir	1079	0	0	0	1,056035948	0,077115596	0,040799945
s	abattoir	1090	0	0	0	0,232444861	0,113129212	0,055294602
s	abattoir	1084	0	0	0	0,716287716	0,096852659	0,045369505
s	abattoir	1057	0	0	0	0,766797404	0,079164086	0,036821174
s	abattoir	1085	0	0	0	0,535281716	0,116540754	0,055038551
s	abattoir	1104	0	0	1	3,08875	1,00871	0,27687
s	abattoir	1062	0	0	1	1,168208443	0,205761924	0,05477944
s	abattoir	1072	0	0	1	3,509765377	0,159455825	0,062780161
s	abattoir	1088	0	0	0	2,146029129	0,073281403	0,012725836
s	abattoir	1092	0	0	1	1,047525362	0,170483949	0,05703395
s	abattoir	1078	0	0	0	0,491506672	0,083864813	0,06577915
s	abattoir	1064	0	0	0	1,572018568	0,069504237	0,020817541
s	abattoir	1063	0	0	0	0,406646461	0,075168713	0,043482458
s	abattoir	1060	0	0	0	0,765791654	0,092495712	0,031163135
s	abattoir	1073	0	0	1	4,68073073	0,386059787	0,085245035
s	abattoir	1080	0	0	0	0,677086	0,013723637	0,01339125
s	abattoir	1083	0	0	0	1,19750448	0,362797328	0,167968145
s	abattoir	1047	0	0	0	2,972330749	0,029432348	0,055561134
s	abattoir	1091	0	0	0	0,321859011	0,154629975	0,037204615
s	abattoir	1053	0	0	0	0,307915567	0,068816519	0,033106857
s	abattoir	1067	0	0	0	1,307786765	0,134280654	0,03689324
s	abattoir	1051	0	0	0	0,378446495	0,059672154	0,036991474
s	abattoir	1065	0	0	1	0,527926141	0,090304154	0,027152231
t	abattoir	1047	0	1	1	2,972330749	0,029432348	0,055561134
t	abattoir	1082	0	1	1	0,544571322	0,095610203	0,036710939
t	abattoir	1085	0	1	1	0,535281716	0,116540754	0,055038551
t	abattoir	1083	0	1	0	1,19750448	0,362797328	0,167968145
t	abattoir	1052	0	1	0	0,583919001	0,092417105	0,043163008
t	abattoir	1090	0	1	1	0,232444861	0,113129212	0,055294602
t	abattoir	1060	0	1	1	0,765791654	0,092495712	0,031163135
t	abattoir	1084	0	1	1	0,716287716	0,096852659	0,045369505
t	abattoir	1076	0	1	0	0,32815882	0,15433719	0,059403944
t	abattoir	1051	0	1	1	0,378446495	0,059672154	0,036991474
t	abattoir	1064	0	1	0	1,572018568	0,069504237	0,020817541
t	abattoir	1056	0	1	1	1,394730892	0,700583292	0,702802944
t	abattoir	1104	0	1	1	3,08875	1,00871	0,27687
t	abattoir	1096	0	1	0	1,618824176	0,207281274	0,064296917
t	abattoir	1057	0	1	0	0,766797404	0,079164086	0,036821174
t	abattoir	1063	0	1	0	0,406646461	0,075168713	0,043482458
t	abattoir	1079	0	1	0	1,056035948	0,077115596	0,040799945
t	abattoir	1062	0	1	1	1,168208443	0,205761924	0,05477944
t	abattoir	1086	0	1	1	1,34680509	0,258450683	0,168833921
t	abattoir	1061	0	1	0	0,34276829	0,095998874	0,044450537
t	abattoir	1067	0	1	0	1,307786765	0,134280654	0,03689324
t	abattoir	1119	0	1	1	2,66498	0,21941	0,0858
t	abattoir	1073	0	1	1	4,68073073	0,386059787	0,085245035
t	abattoir	1078	0	1	0	0,491506672	0,083864813	0,06577915
t	abattoir	1072	0	1	1	3,509765377	0,159455825	0,062780161
t	abattoir	1069	0	1	0	5,218986407	0,148296494	0,046666433
t	abattoir	1058	0	1	1	1,280604505	0,144114184	0,073691575
t	abattoir	1091	0	1	0	0,321859011	0,154629975	0,037204615
t	abattoir	1059	0	1	0	1,163051457	0,064025667	0,032712417
t	abattoir	1087	0	1	1	0,676050537	0,210620222	0,18559671
t	abattoir	1089	0	1	1	2,15978921	0,108728066	0,0528638
t	abattoir	1065	0	1	0	0,527926141	0,090304154	0,027152231
t	abattoir	1066	0	1	0	1,751390903	0,067226503	0,026256086
t	abattoir	1088	0	1	1	2,146029129	0,073281403	0,012725836
t	abattoir	1048	0	1	1	4,7740703	0,12910753	0,294698927
t	abattoir	1055	0	1	1	1,117816179	0,810029618	0,363332411
t	abattoir	1050	0	1	0	0,90419161	0,183829935	0,028300666
t	abattoir	1053	0	1	1	0,307915567	0,068816519	0,033106857
t	abattoir	1092	0	1	1	1,047525362	0,170483949	0,05703395
t	abattoir	1080	0	1	0	0,677086	0,013723637	0,01339125
b	abattoir	1090	1	1	0	0,232444861	0,113129212	0,055294602
b	abattoir	1087	1	1	0	0,676050537	0,210620222	0,18559671
b	abattoir	1064	1	1	0	1,572018568	0,069504237	0,020817541
b	abattoir	1088	1	1	0	2,146029129	0,073281403	0,012725836
b	abattoir	1091	1	1	0	0,321859011	0,154629975	0,037204615
b	abattoir	1080	1	1	1	0,677086	0,013723637	0,01339125
b	abattoir	1078	1	1	0	0,491506672	0,083864813	0,06577915
b	abattoir	1063	1	1	1	0,406646461	0,075168713	0,043482458
b	abattoir	1052	1	1	0	0,583919001	0,092417105	0,043163008
b	abattoir	1082	1	1	0	0,544571322	0,095610203	0,036710939
b	abattoir	1104	1	1	1	3,08875	1,00871	0,27687
b	abattoir	1053	1	1	0	0,307915567	0,068816519	0,033106857
b	abattoir	1059	1	1	0	1,163051457	0,064025667	0,032712417
b	abattoir	1076	1	1	0	0,32815882	0,15433719	0,059403944
b	abattoir	1069	1	1	1	5,218986407	0,148296494	0,046666433
b	abattoir	1062	1	1	0	1,168208443	0,205761924	0,05477944
b	abattoir	1086	1	1	1	1,34680509	0,258450683	0,168833921
b	abattoir	1073	1	1	1	4,68073073	0,386059787	0,085245035
b	abattoir	1065	1	1	0	0,527926141	0,090304154	0,027152231
b	abattoir	1048	1	1	1	4,7740703	0,12910753	0,294698927
b	abattoir	1055	1	1	1	1,117816179	0,810029618	0,363332411
b	abattoir	1047	1	1	0	2,972330749	0,029432348	0,055561134
b	abattoir	1083	1	1	1	1,19750448	0,362797328	0,167968145
b	abattoir	1092	1	1	0	1,047525362	0,170483949	0,05703395
b	abattoir	1119	1	1	0	2,66498	0,21941	0,0858
b	abattoir	1066	1	1	0	1,751390903	0,067226503	0,026256086
b	abattoir	1061	1	1	0	0,34276829	0,095998874	0,044450537
b	abattoir	1072	1	1	0	3,509765377	0,159455825	0,062780161
b	abattoir	1085	1	1	0	0,535281716	0,116540754	0,055038551
b	abattoir	1067	1	1	0	1,307786765	0,134280654	0,03689324
b	abattoir	1089	1	1	0	2,15978921	0,108728066	0,0528638
b	abattoir	1050	1	1	0	0,90419161	0,183829935	0,028300666
b	abattoir	1096	1	1	0	1,618824176	0,207281274	0,064296917
b	abattoir	1057	1	1	0	0,766797404	0,079164086	0,036821174
b	abattoir	1056	1	1	1	1,394730892	0,700583292	0,702802944
b	abattoir	1060	1	1	0	0,765791654	0,092495712	0,031163135
b	abattoir	1084	1	1	0	0,716287716	0,096852659	0,045369505
b	abattoir	1079	1	1	1	1,056035948	0,077115596	0,040799945
b	abattoir	1051	1	1	0	0,378446495	0,059672154	0,036991474
b	abattoir	1058	1	1	0	1,280604505	0,144114184	0,073691575
d	abattoir	1078	1	1	1	0,491506672	0,083864813	0,06577915
d	abattoir	1064	1	1	1	1,572018568	0,069504237	0,020817541
d	abattoir	1057	1	1	1	0,766797404	0,079164086	0,036821174
d	abattoir	1076	1	1	0	0,32815882	0,15433719	0,059403944
d	abattoir	1051	1	1	1	0,378446495	0,059672154	0,036991474
d	abattoir	1096	1	1	1	1,618824176	0,207281274	0,064296917
d	abattoir	1069	1	1	0	5,218986407	0,148296494	0,046666433
d	abattoir	1084	1	1	0	0,716287716	0,096852659	0,045369505
d	abattoir	1083	1	1	1	1,19750448	0,362797328	0,167968145
d	abattoir	1048	1	1	1	4,7740703	0,12910753	0,294698927
d	abattoir	1091	1	1	1	0,321859011	0,154629975	0,037204615
d	abattoir	1082	1	1	0	0,544571322	0,095610203	0,036710939
d	abattoir	1062	1	1	1	1,168208443	0,205761924	0,05477944
d	abattoir	1058	1	1	0	1,280604505	0,144114184	0,073691575
d	abattoir	1067	1	1	1	1,307786765	0,134280654	0,03689324
d	abattoir	1052	1	1	1	0,583919001	0,092417105	0,043163008
d	abattoir	1066	1	1	1	1,751390903	0,067226503	0,026256086
d	abattoir	1088	1	1	1	2,146029129	0,073281403	0,012725836
d	abattoir	1060	1	1	1	0,765791654	0,092495712	0,031163135
d	abattoir	1065	1	1	1	0,527926141	0,090304154	0,027152231
d	abattoir	1090	1	1	1	0,232444861	0,113129212	0,055294602
d	abattoir	1061	1	1	1	0,34276829	0,095998874	0,044450537
d	abattoir	1063	1	1	1	0,406646461	0,075168713	0,043482458
d	abattoir	1056	1	1	1	1,394730892	0,700583292	0,702802944
d	abattoir	1080	1	1	1	0,677086	0,013723637	0,01339125
d	abattoir	1053	1	1	0	0,307915567	0,068816519	0,033106857
d	abattoir	1079	1	1	1	1,056035948	0,077115596	0,040799945
d	abattoir	1092	1	1	0	1,047525362	0,170483949	0,05703395
d	abattoir	1059	1	1	1	1,163051457	0,064025667	0,032712417
d	abattoir	1047	1	1	1	2,972330749	0,029432348	0,055561134
d	abattoir	1086	1	1	1	1,34680509	0,258450683	0,168833921
d	abattoir	1072	1	1	1	3,509765377	0,159455825	0,062780161
d	abattoir	1050	1	1	1	0,90419161	0,183829935	0,028300666
d	abattoir	1119	1	1	1	2,66498	0,21941	0,0858
d	abattoir	1055	1	1	1	1,117816179	0,810029618	0,363332411
d	abattoir	1073	1	1	1	4,68073073	0,386059787	0,085245035
d	abattoir	1087	1	1	1	0,676050537	0,210620222	0,18559671
d	abattoir	1104	1	1	1	3,08875	1,00871	0,27687
d	abattoir	1089	1	1	0	2,15978921	0,108728066	0,0528638
d	abattoir	1085	1	1	0	0,535281716	0,116540754	0,055038551
f	abattoir	1069	1	1	1	5,218986407	0,148296494	0,046666433
f	abattoir	1072	1	1	1	3,509765377	0,159455825	0,062780161
f	abattoir	1060	1	1	0	0,765791654	0,092495712	0,031163135
f	abattoir	1056	1	1	1	1,394730892	0,700583292	0,702802944
f	abattoir	1089	1	1	1	2,15978921	0,108728066	0,0528638
f	abattoir	1063	1	1	0	0,406646461	0,075168713	0,043482458
f	abattoir	1050	1	1	1	0,90419161	0,183829935	0,028300666
f	abattoir	1048	1	1	1	4,7740703	0,12910753	0,294698927
f	abattoir	1079	1	1	1	1,056035948	0,077115596	0,040799945
f	abattoir	1067	1	1	1	1,307786765	0,134280654	0,03689324
f	abattoir	1073	1	1	1	4,68073073	0,386059787	0,085245035
f	abattoir	1080	1	1	1	0,677086	0,013723637	0,01339125
f	abattoir	1086	1	1	1	1,34680509	0,258450683	0,168833921
f	abattoir	1104	1	1	1	3,08875	1,00871	0,27687
f	abattoir	1088	1	1	1	2,146029129	0,073281403	0,012725836
f	abattoir	1059	1	1	0	1,163051457	0,064025667	0,032712417
f	abattoir	1058	1	1	1	1,280604505	0,144114184	0,073691575
f	abattoir	1082	1	1	0	0,544571322	0,095610203	0,036710939
f	abattoir	1076	1	1	1	0,32815882	0,15433719	0,059403944
f	abattoir	1065	1	1	0	0,527926141	0,090304154	0,027152231
f	abattoir	1051	1	1	1	0,378446495	0,059672154	0,036991474
f	abattoir	1085	1	1	1	0,535281716	0,116540754	0,055038551
f	abattoir	1092	1	1	1	1,047525362	0,170483949	0,05703395
f	abattoir	1055	1	1	1	1,117816179	0,810029618	0,363332411
f	abattoir	1096	1	1	1	1,618824176	0,207281274	0,064296917
f	abattoir	1090	1	1	1	0,232444861	0,113129212	0,055294602
f	abattoir	1087	1	1	1	0,676050537	0,210620222	0,18559671
f	abattoir	1047	1	1	0	2,972330749	0,029432348	0,055561134
f	abattoir	1091	1	1	1	0,321859011	0,154629975	0,037204615
f	abattoir	1062	1	1	1	1,168208443	0,205761924	0,05477944
f	abattoir	1083	1	1	1	1,19750448	0,362797328	0,167968145
f	abattoir	1052	1	1	0	0,583919001	0,092417105	0,043163008
f	abattoir	1061	1	1	1	0,34276829	0,095998874	0,044450537
f	abattoir	1119	1	1	1	2,66498	0,21941	0,0858
f	abattoir	1053	1	1	1	0,307915567	0,068816519	0,033106857
f	abattoir	1057	1	1	0	0,766797404	0,079164086	0,036821174
f	abattoir	1078	1	1	1	0,491506672	0,083864813	0,06577915
f	abattoir	1064	1	1	1	1,572018568	0,069504237	0,020817541
f	abattoir	1084	1	1	1	0,716287716	0,096852659	0,045369505
f	abattoir	1066	1	1	1	1,751390903	0,067226503	0,026256086
g	abattoir	1085	1	0	1	0,535281716	0,116540754	0,055038551
g	abattoir	1062	1	0	1	1,168208443	0,205761924	0,05477944
g	abattoir	1066	1	0	0	1,751390903	0,067226503	0,026256086
g	abattoir	1055	1	0	1	1,117816179	0,810029618	0,363332411
g	abattoir	1104	1	0	1	3,08875	1,00871	0,27687
g	abattoir	1069	1	0	0	5,218986407	0,148296494	0,046666433
g	abattoir	1082	1	0	0	0,544571322	0,095610203	0,036710939
g	abattoir	1083	1	0	0	1,19750448	0,362797328	0,167968145
g	abattoir	1119	1	0	1	2,66498	0,21941	0,0858
g	abattoir	1052	1	0	1	0,583919001	0,092417105	0,043163008
g	abattoir	1088	1	0	1	2,146029129	0,073281403	0,012725836
g	abattoir	1087	1	0	1	0,676050537	0,210620222	0,18559671
g	abattoir	1079	1	0	0	1,056035948	0,077115596	0,040799945
g	abattoir	1067	1	0	0	1,307786765	0,134280654	0,03689324
g	abattoir	1091	1	0	1	0,321859011	0,154629975	0,037204615
g	abattoir	1090	1	0	1	0,232444861	0,113129212	0,055294602
g	abattoir	1059	1	0	0	1,163051457	0,064025667	0,032712417
g	abattoir	1053	1	0	1	0,307915567	0,068816519	0,033106857
g	abattoir	1063	1	0	0	0,406646461	0,075168713	0,043482458
g	abattoir	1050	1	0	0	0,90419161	0,183829935	0,028300666
g	abattoir	1061	1	0	1	0,34276829	0,095998874	0,044450537
g	abattoir	1048	1	0	0	4,7740703	0,12910753	0,294698927
g	abattoir	1092	1	0	1	1,047525362	0,170483949	0,05703395
g	abattoir	1064	1	0	0	1,572018568	0,069504237	0,020817541
g	abattoir	1096	1	0	1	1,618824176	0,207281274	0,064296917
g	abattoir	1084	1	0	1	0,716287716	0,096852659	0,045369505
g	abattoir	1072	1	0	1	3,509765377	0,159455825	0,062780161
g	abattoir	1057	1	0	1	0,766797404	0,079164086	0,036821174
g	abattoir	1047	1	0	1	2,972330749	0,029432348	0,055561134
g	abattoir	1078	1	0	1	0,491506672	0,083864813	0,06577915
g	abattoir	1073	1	0	1	4,68073073	0,386059787	0,085245035
g	abattoir	1076	1	0	1	0,32815882	0,15433719	0,059403944
g	abattoir	1058	1	0	0	1,280604505	0,144114184	0,073691575
g	abattoir	1065	1	0	0	0,527926141	0,090304154	0,027152231
g	abattoir	1051	1	0	0	0,378446495	0,059672154	0,036991474
g	abattoir	1056	1	0	1	1,394730892	0,700583292	0,702802944
g	abattoir	1089	1	0	1	2,15978921	0,108728066	0,0528638
g	abattoir	1086	1	0	0	1,34680509	0,258450683	0,168833921
g	abattoir	1060	1	0	0	0,765791654	0,092495712	0,031163135
g	abattoir	1080	1	0	1	0,677086	0,013723637	0,01339125
j	abattoir	1076	1	0	0	0,32815882	0,15433719	0,059403944
j	abattoir	1052	1	0	0	0,583919001	0,092417105	0,043163008
j	abattoir	1059	1	0	0	1,163051457	0,064025667	0,032712417
j	abattoir	1062	1	0	0	1,168208443	0,205761924	0,05477944
j	abattoir	1055	1	0	1	1,117816179	0,810029618	0,363332411
j	abattoir	1078	1	0	0	0,491506672	0,083864813	0,06577915
j	abattoir	1085	1	0	0	0,535281716	0,116540754	0,055038551
j	abattoir	1084	1	0	0	0,716287716	0,096852659	0,045369505
j	abattoir	1058	1	0	1	1,280604505	0,144114184	0,073691575
j	abattoir	1087	1	0	1	0,676050537	0,210620222	0,18559671
j	abattoir	1048	1	0	1	4,7740703	0,12910753	0,294698927
j	abattoir	1088	1	0	0	2,146029129	0,073281403	0,012725836
j	abattoir	1104	1	0	1	3,08875	1,00871	0,27687
j	abattoir	1066	1	0	0	1,751390903	0,067226503	0,026256086
j	abattoir	1083	1	0	1	1,19750448	0,362797328	0,167968145
j	abattoir	1086	1	0	1	1,34680509	0,258450683	0,168833921
j	abattoir	1057	1	0	0	0,766797404	0,079164086	0,036821174
j	abattoir	1072	1	0	1	3,509765377	0,159455825	0,062780161
j	abattoir	1092	1	0	1	1,047525362	0,170483949	0,05703395
j	abattoir	1082	1	0	1	0,544571322	0,095610203	0,036710939
j	abattoir	1069	1	0	0	5,218986407	0,148296494	0,046666433
j	abattoir	1050	1	0	0	0,90419161	0,183829935	0,028300666
j	abattoir	1073	1	0	1	4,68073073	0,386059787	0,085245035
j	abattoir	1056	1	0	1	1,394730892	0,700583292	0,702802944
j	abattoir	1061	1	0	0	0,34276829	0,095998874	0,044450537
j	abattoir	1051	1	0	0	0,378446495	0,059672154	0,036991474
j	abattoir	1047	1	0	1	2,972330749	0,029432348	0,055561134
j	abattoir	1063	1	0	0	0,406646461	0,075168713	0,043482458
j	abattoir	1060	1	0	0	0,765791654	0,092495712	0,031163135
j	abattoir	1090	1	0	1	0,232444861	0,113129212	0,055294602
j	abattoir	1091	1	0	0	0,321859011	0,154629975	0,037204615
j	abattoir	1089	1	0	0	2,15978921	0,108728066	0,0528638
j	abattoir	1064	1	0	1	1,572018568	0,069504237	0,020817541
j	abattoir	1065	1	0	1	0,527926141	0,090304154	0,027152231
j	abattoir	1080	1	0	0	0,677086	0,013723637	0,01339125
j	abattoir	1067	1	0	0	1,307786765	0,134280654	0,03689324
j	abattoir	1119	1	0	1	2,66498	0,21941	0,0858
j	abattoir	1053	1	0	0	0,307915567	0,068816519	0,033106857
j	abattoir	1079	1	0	0	1,056035948	0,077115596	0,040799945
j	abattoir	1096	1	0	0	1,618824176	0,207281274	0,064296917
m	abattoir	1058	1	0	0	1,280604505	0,144114184	0,073691575
m	abattoir	1076	1	0	0	0,32815882	0,15433719	0,059403944
m	abattoir	1092	1	0	1	1,047525362	0,170483949	0,05703395
m	abattoir	1065	1	0	1	0,527926141	0,090304154	0,027152231
m	abattoir	1072	1	0	1	3,509765377	0,159455825	0,062780161
m	abattoir	1067	1	0	0	1,307786765	0,134280654	0,03689324
m	abattoir	1055	1	0	1	1,117816179	0,810029618	0,363332411
m	abattoir	1091	1	0	0	0,321859011	0,154629975	0,037204615
m	abattoir	1060	1	0	0	0,765791654	0,092495712	0,031163135
m	abattoir	1080	1	0	0	0,677086	0,013723637	0,01339125
m	abattoir	1064	1	0	0	1,572018568	0,069504237	0,020817541
m	abattoir	1073	1	0	1	4,68073073	0,386059787	0,085245035
m	abattoir	1052	1	0	0	0,583919001	0,092417105	0,043163008
m	abattoir	1063	1	0	0	0,406646461	0,075168713	0,043482458
m	abattoir	1057	1	0	1	0,766797404	0,079164086	0,036821174
m	abattoir	1119	1	0	1	2,66498	0,21941	0,0858
m	abattoir	1069	1	0	0	5,218986407	0,148296494	0,046666433
m	abattoir	1086	1	0	1	1,34680509	0,258450683	0,168833921
m	abattoir	1078	1	0	0	0,491506672	0,083864813	0,06577915
m	abattoir	1056	1	0	1	1,394730892	0,700583292	0,702802944
m	abattoir	1050	1	0	1	0,90419161	0,183829935	0,028300666
m	abattoir	1085	1	0	0	0,535281716	0,116540754	0,055038551
m	abattoir	1062	1	0	1	1,168208443	0,205761924	0,05477944
m	abattoir	1061	1	0	0	0,34276829	0,095998874	0,044450537
m	abattoir	1053	1	0	0	0,307915567	0,068816519	0,033106857
m	abattoir	1079	1	0	1	1,056035948	0,077115596	0,040799945
m	abattoir	1047	1	0	1	2,972330749	0,029432348	0,055561134
m	abattoir	1104	1	0	1	3,08875	1,00871	0,27687
m	abattoir	1090	1	0	0	0,232444861	0,113129212	0,055294602
m	abattoir	1088	1	0	0	2,146029129	0,073281403	0,012725836
m	abattoir	1089	1	0	0	2,15978921	0,108728066	0,0528638
m	abattoir	1083	1	0	1	1,19750448	0,362797328	0,167968145
m	abattoir	1048	1	0	1	4,7740703	0,12910753	0,294698927
m	abattoir	1087	1	0	0	0,676050537	0,210620222	0,18559671
m	abattoir	1051	1	0	0	0,378446495	0,059672154	0,036991474
m	abattoir	1066	1	0	0	1,751390903	0,067226503	0,026256086
m	abattoir	1059	1	0	0	1,163051457	0,064025667	0,032712417
m	abattoir	1082	1	0	0	0,544571322	0,095610203	0,036710939
m	abattoir	1096	1	0	0	1,618824176	0,207281274	0,064296917
m	abattoir	1084	1	0	0	0,716287716	0,096852659	0,045369505
n	abattoir	1062	1	0	1	1,168208443	0,205761924	0,05477944
n	abattoir	1084	1	0	0	0,716287716	0,096852659	0,045369505
n	abattoir	1065	1	0	0	0,527926141	0,090304154	0,027152231
n	abattoir	1085	1	0	0	0,535281716	0,116540754	0,055038551
n	abattoir	1088	1	0	1	2,146029129	0,073281403	0,012725836
n	abattoir	1055	1	0	1	1,117816179	0,810029618	0,363332411
n	abattoir	1096	1	0	1	1,618824176	0,207281274	0,064296917
n	abattoir	1091	1	0	0	0,321859011	0,154629975	0,037204615
n	abattoir	1069	1	0	1	5,218986407	0,148296494	0,046666433
n	abattoir	1073	1	0	1	4,68073073	0,386059787	0,085245035
n	abattoir	1080	1	0	0	0,677086	0,013723637	0,01339125
n	abattoir	1058	1	0	1	1,280604505	0,144114184	0,073691575
n	abattoir	1053	1	0	1	0,307915567	0,068816519	0,033106857
n	abattoir	1078	1	0	0	0,491506672	0,083864813	0,06577915
n	abattoir	1063	1	0	1	0,406646461	0,075168713	0,043482458
n	abattoir	1072	1	0	1	3,509765377	0,159455825	0,062780161
n	abattoir	1059	1	0	0	1,163051457	0,064025667	0,032712417
n	abattoir	1082	1	0	0	0,544571322	0,095610203	0,036710939
n	abattoir	1060	1	0	1	0,765791654	0,092495712	0,031163135
n	abattoir	1079	1	0	1	1,056035948	0,077115596	0,040799945
n	abattoir	1083	1	0	1	1,19750448	0,362797328	0,167968145
n	abattoir	1086	1	0	1	1,34680509	0,258450683	0,168833921
n	abattoir	1052	1	0	0	0,583919001	0,092417105	0,043163008
n	abattoir	1048	1	0	1	4,7740703	0,12910753	0,294698927
n	abattoir	1089	1	0	1	2,15978921	0,108728066	0,0528638
n	abattoir	1119	1	0	1	2,66498	0,21941	0,0858
n	abattoir	1064	1	0	0	1,572018568	0,069504237	0,020817541
n	abattoir	1090	1	0	0	0,232444861	0,113129212	0,055294602
n	abattoir	1104	1	0	1	3,08875	1,00871	0,27687
n	abattoir	1057	1	0	1	0,766797404	0,079164086	0,036821174
n	abattoir	1067	1	0	1	1,307786765	0,134280654	0,03689324
n	abattoir	1056	1	0	1	1,394730892	0,700583292	0,702802944
n	abattoir	1051	1	0	0	0,378446495	0,059672154	0,036991474
n	abattoir	1076	1	0	1	0,32815882	0,15433719	0,059403944
n	abattoir	1050	1	0	1	0,90419161	0,183829935	0,028300666
n	abattoir	1066	1	0	0	1,751390903	0,067226503	0,026256086
n	abattoir	1092	1	0	1	1,047525362	0,170483949	0,05703395
n	abattoir	1087	1	0	1	0,676050537	0,210620222	0,18559671
n	abattoir	1061	1	0	1	0,34276829	0,095998874	0,044450537
n	abattoir	1047	1	0	1	2,972330749	0,029432348	0,055561134
r	abattoir	1079	1	0	1	1,056035948	0,077115596	0,040799945
r	abattoir	1084	1	0	1	0,716287716	0,096852659	0,045369505
r	abattoir	1090	1	0	0	0,232444861	0,113129212	0,055294602
r	abattoir	1052	1	0	1	0,583919001	0,092417105	0,043163008
r	abattoir	1066	1	0	1	1,751390903	0,067226503	0,026256086
r	abattoir	1078	1	0	0	0,491506672	0,083864813	0,06577915
r	abattoir	1080	1	0	1	0,677086	0,013723637	0,01339125
r	abattoir	1073	1	0	1	4,68073073	0,386059787	0,085245035
r	abattoir	1104	1	0	1	3,08875	1,00871	0,27687
r	abattoir	1072	1	0	0	3,509765377	0,159455825	0,062780161
r	abattoir	1091	1	0	0	0,321859011	0,154629975	0,037204615
r	abattoir	1119	1	0	1	2,66498	0,21941	0,0858
r	abattoir	1069	1	0	1	5,218986407	0,148296494	0,046666433
r	abattoir	1096	1	0	1	1,618824176	0,207281274	0,064296917
r	abattoir	1058	1	0	1	1,280604505	0,144114184	0,073691575
r	abattoir	1089	1	0	1	2,15978921	0,108728066	0,0528638
r	abattoir	1062	1	0	1	1,168208443	0,205761924	0,05477944
r	abattoir	1055	1	0	1	1,117816179	0,810029618	0,363332411
r	abattoir	1076	1	0	0	0,32815882	0,15433719	0,059403944
r	abattoir	1057	1	0	1	0,766797404	0,079164086	0,036821174
r	abattoir	1067	1	0	1	1,307786765	0,134280654	0,03689324
r	abattoir	1059	1	0	1	1,163051457	0,064025667	0,032712417
r	abattoir	1053	1	0	1	0,307915567	0,068816519	0,033106857
r	abattoir	1051	1	0	1	0,378446495	0,059672154	0,036991474
r	abattoir	1061	1	0	0	0,34276829	0,095998874	0,044450537
r	abattoir	1086	1	0	1	1,34680509	0,258450683	0,168833921
r	abattoir	1047	1	0	1	2,972330749	0,029432348	0,055561134
r	abattoir	1065	1	0	1	0,527926141	0,090304154	0,027152231
r	abattoir	1083	1	0	1	1,19750448	0,362797328	0,167968145
r	abattoir	1063	1	0	1	0,406646461	0,075168713	0,043482458
r	abattoir	1087	1	0	1	0,676050537	0,210620222	0,18559671
r	abattoir	1088	1	0	1	2,146029129	0,073281403	0,012725836
r	abattoir	1064	1	0	1	1,572018568	0,069504237	0,020817541
r	abattoir	1085	1	0	0	0,535281716	0,116540754	0,055038551
r	abattoir	1048	1	0	1	4,7740703	0,12910753	0,294698927
r	abattoir	1060	1	0	1	0,765791654	0,092495712	0,031163135
r	abattoir	1056	1	0	1	1,394730892	0,700583292	0,702802944
r	abattoir	1092	1	0	1	1,047525362	0,170483949	0,05703395
r	abattoir	1050	1	0	1	0,90419161	0,183829935	0,028300666
r	abattoir	1082	1	0	1	0,544571322	0,095610203	0,036710939
s	abattoir	1104	1	0	0	3,08875	1,00871	0,27687
s	abattoir	1060	1	0	0	0,765791654	0,092495712	0,031163135
s	abattoir	1059	1	0	0	1,163051457	0,064025667	0,032712417
s	abattoir	1056	1	0	1	1,394730892	0,700583292	0,702802944
s	abattoir	1050	1	0	0	0,90419161	0,183829935	0,028300666
s	abattoir	1078	1	0	0	0,491506672	0,083864813	0,06577915
s	abattoir	1079	1	0	0	1,056035948	0,077115596	0,040799945
s	abattoir	1053	1	0	1	0,307915567	0,068816519	0,033106857
s	abattoir	1089	1	0	1	2,15978921	0,108728066	0,0528638
s	abattoir	1064	1	0	0	1,572018568	0,069504237	0,020817541
s	abattoir	1057	1	0	0	0,766797404	0,079164086	0,036821174
s	abattoir	1051	1	0	1	0,378446495	0,059672154	0,036991474
s	abattoir	1055	1	0	1	1,117816179	0,810029618	0,363332411
s	abattoir	1065	1	0	0	0,527926141	0,090304154	0,027152231
s	abattoir	1067	1	0	0	1,307786765	0,134280654	0,03689324
s	abattoir	1061	1	0	0	0,34276829	0,095998874	0,044450537
s	abattoir	1073	1	0	1	4,68073073	0,386059787	0,085245035
s	abattoir	1091	1	0	0	0,321859011	0,154629975	0,037204615
s	abattoir	1119	1	0	0	2,66498	0,21941	0,0858
s	abattoir	1085	1	0	0	0,535281716	0,116540754	0,055038551
s	abattoir	1082	1	0	0	0,544571322	0,095610203	0,036710939
s	abattoir	1069	1	0	0	5,218986407	0,148296494	0,046666433
s	abattoir	1088	1	0	0	2,146029129	0,073281403	0,012725836
s	abattoir	1048	1	0	0	4,7740703	0,12910753	0,294698927
s	abattoir	1090	1	0	0	0,232444861	0,113129212	0,055294602
s	abattoir	1084	1	0	0	0,716287716	0,096852659	0,045369505
s	abattoir	1058	1	0	1	1,280604505	0,144114184	0,073691575
s	abattoir	1087	1	0	0	0,676050537	0,210620222	0,18559671
s	abattoir	1076	1	0	0	0,32815882	0,15433719	0,059403944
s	abattoir	1047	1	0	1	2,972330749	0,029432348	0,055561134
s	abattoir	1092	1	0	1	1,047525362	0,170483949	0,05703395
s	abattoir	1072	1	0	1	3,509765377	0,159455825	0,062780161
s	abattoir	1063	1	0	0	0,406646461	0,075168713	0,043482458
s	abattoir	1052	1	0	0	0,583919001	0,092417105	0,043163008
s	abattoir	1080	1	0	0	0,677086	0,013723637	0,01339125
s	abattoir	1096	1	0	1	1,618824176	0,207281274	0,064296917
s	abattoir	1083	1	0	0	1,19750448	0,362797328	0,167968145
s	abattoir	1066	1	0	0	1,751390903	0,067226503	0,026256086
s	abattoir	1062	1	0	0	1,168208443	0,205761924	0,05477944
s	abattoir	1086	1	0	0	1,34680509	0,258450683	0,168833921
t	abattoir	1084	1	1	0	0,716287716	0,096852659	0,045369505
t	abattoir	1062	1	1	0	1,168208443	0,205761924	0,05477944
t	abattoir	1072	1	1	1	3,509765377	0,159455825	0,062780161
t	abattoir	1087	1	1	1	0,676050537	0,210620222	0,18559671
t	abattoir	1078	1	1	0	0,491506672	0,083864813	0,06577915
t	abattoir	1052	1	1	1	0,583919001	0,092417105	0,043163008
t	abattoir	1073	1	1	1	4,68073073	0,386059787	0,085245035
t	abattoir	1089	1	1	0	2,15978921	0,108728066	0,0528638
t	abattoir	1083	1	1	0	1,19750448	0,362797328	0,167968145
t	abattoir	1065	1	1	0	0,527926141	0,090304154	0,027152231
t	abattoir	1104	1	1	1	3,08875	1,00871	0,27687
t	abattoir	1082	1	1	0	0,544571322	0,095610203	0,036710939
t	abattoir	1063	1	1	1	0,406646461	0,075168713	0,043482458
t	abattoir	1060	1	1	0	0,765791654	0,092495712	0,031163135
t	abattoir	1080	1	1	1	0,677086	0,013723637	0,01339125
t	abattoir	1067	1	1	0	1,307786765	0,134280654	0,03689324
t	abattoir	1085	1	1	0	0,535281716	0,116540754	0,055038551
t	abattoir	1056	1	1	1	1,394730892	0,700583292	0,702802944
t	abattoir	1047	1	1	0	2,972330749	0,029432348	0,055561134
t	abattoir	1058	1	1	1	1,280604505	0,144114184	0,073691575
t	abattoir	1061	1	1	1	0,34276829	0,095998874	0,044450537
t	abattoir	1048	1	1	1	4,7740703	0,12910753	0,294698927
t	abattoir	1086	1	1	0	1,34680509	0,258450683	0,168833921
t	abattoir	1096	1	1	0	1,618824176	0,207281274	0,064296917
t	abattoir	1059	1	1	0	1,163051457	0,064025667	0,032712417
t	abattoir	1079	1	1	1	1,056035948	0,077115596	0,040799945
t	abattoir	1051	1	1	0	0,378446495	0,059672154	0,036991474
t	abattoir	1069	1	1	1	5,218986407	0,148296494	0,046666433
t	abattoir	1092	1	1	1	1,047525362	0,170483949	0,05703395
t	abattoir	1091	1	1	0	0,321859011	0,154629975	0,037204615
t	abattoir	1066	1	1	0	1,751390903	0,067226503	0,026256086
t	abattoir	1055	1	1	1	1,117816179	0,810029618	0,363332411
t	abattoir	1057	1	1	0	0,766797404	0,079164086	0,036821174
t	abattoir	1088	1	1	1	2,146029129	0,073281403	0,012725836
t	abattoir	1053	1	1	0	0,307915567	0,068816519	0,033106857
t	abattoir	1090	1	1	1	0,232444861	0,113129212	0,055294602
t	abattoir	1119	1	1	1	2,66498	0,21941	0,0858
t	abattoir	1076	1	1	1	0,32815882	0,15433719	0,059403944
t	abattoir	1050	1	1	0	0,90419161	0,183829935	0,028300666
t	abattoir	1064	1	1	0	1,572018568	0,069504237	0,020817541

## Sheet: smell tests triangle+identifi 
subject	panel	condition	triangle tests	identification test	qs (triangle + identification tests)
b	abattoir	silent	10	19	29
d	abattoir	silent	4	9	13
f	abattoir	silent	10	20	30
g	abattoir	silent	8	17	25
j	abattoir	silent	7	20	27
m	abattoir	silent	10	22	32
n	abattoir	silent	6	17	23
r	abattoir	silent	8	12	20
s	abattoir	silent	4	16	20
t	abattoir	silent	6	15	21
b	abattoir	noise	6	17	23
d	abattoir	noise	5	9	14
f	abattoir	noise	12	21	33
g	abattoir	noise	6	16	22
j	abattoir	noise	8	16	24
m	abattoir	noise	6	16	22
n	abattoir	noise	9	15	24
r	abattoir	noise	9	13	22
s	abattoir	noise	6	16	22
t	abattoir	noise	5	10	15
a	university	silent	10	20	30
c	university	silent	9	19	28
e	university	silent	7	16	23
h	university	silent	12	24	36
i	university	silent	10	23	33
k	university	silent	8	17	25
l	university	silent	9	18	27
o	university	silent	11	17	28
p	university	silent	8	23	31
q	university	silent	10	23	33
a	university	noise	8	16	24
c	university	noise	11	21	32
e	university	noise	6	15	21
h	university	noise	11	25	36
i	university	noise	10	20	30
k	university	noise	8	17	25
l	university	noise	9	21	30
o	university	noise	7	17	24
p	university	noise	8	21	29
q	university	noise	9	24	33

## Sheet: smell tests odor thresholds
group	subject	odor (and=androstenone; ska = skatole)	condition	odor detection threshold
university	a	and	silent	11.3
university	c	and	silent	11
university	e	and	silent	11
university	h	and	silent	11.5
university	i	and	silent	15.5
university	l	and	silent	9.5
university	k	and	silent	10
university	o	and	silent	10.8
university	p	and	silent	10.8
university	q	and	silent	12.3
abattoir	b	and	silent	7.3
abattoir	d	and	silent
abattoir	f	and	silent	10.5
abattoir	g	and	silent
abattoir	j	and	silent	8.8
abattoir	m	and	silent	9.3
abattoir	n	and	silent	3
abattoir	r	and	silent	7.5
abattoir	s	and	silent	7.3
abattoir	t	and	silent	3
university	a	ska	silent	11.3
university	c	ska	silent	9
university	e	ska	silent	6.3
university	h	ska	silent	11
university	i	ska	silent	9.5
university	l	ska	silent	8.8
university	k	ska	silent	11
university	o	ska	silent	10.5
university	p	ska	silent	10
university	q	ska	silent	12
abattoir	b	ska	silent	7
abattoir	d	ska	silent	4.5
abattoir	f	ska	silent	10.5
abattoir	g	ska	silent	8.8
abattoir	j	ska	silent	7
abattoir	m	ska	silent	6
abattoir	n	ska	silent	9.3
abattoir	r	ska	silent	9.3
abattoir	s	ska	silent	7.8
abattoir	t	ska	silent	5.5
university	a	and	noise	8.8
university	c	and	noise	9.3
university	e	and	noise	5.8
university	h	and	noise	10.8
university	i	and	noise	9.8
university	l	and	noise	13
university	k	and	noise	14.8
university	o	and	noise	11.8
university	p	and	noise	11
university	q	and	noise	12
abattoir	b	and	noise	8.3
abattoir	d	and	noise
abattoir	f	and	noise	8.5
abattoir	g	and	noise	4.8
abattoir	j	and	noise	10
abattoir	m	and	noise	2.3
abattoir	n	and	noise	2.3
abattoir	r	and	noise	8.5
abattoir	s	and	noise	8.5
abattoir	t	and	noise	1.8
university	a	ska	noise	11.5
university	c	ska	noise	9.3
university	e	ska	noise	3.3
university	h	ska	noise	10.5
university	i	ska	noise	10
university	l	ska	noise	10
university	k	ska	noise	9.3
university	o	ska	noise	15.3
university	p	ska	noise	10.5
university	q	ska	noise	10.3
abattoir	b	ska	noise	7.5
abattoir	d	ska	noise	6.8
abattoir	f	ska	noise	8.3
abattoir	g	ska	noise	7.3
abattoir	j	ska	noise	6
abattoir	m	ska	noise	6.5
abattoir	n	ska	noise	7.5
abattoir	r	ska	noise	9.3
abattoir	s	ska	noise	10.5
abattoir	t	ska	noise	7.5
